# Supplementary material for: How corporate financialization affects main business performance—Empirical evidence based on a dynamic panel threshold model
Source: PLoS One. 2025 Jan 31;20(1):e0317892. doi: 10.1371/journal.pone.0317892 (PMC11785322; doi:10.1371/journal.pone.0317892)
Supplement: S1 Data — (XLSX) [file pone.0317892.s001.xls]

## Sheet: Sheet1
id	year	Idr	Roa	Alr	Mer	Fin	Coreperf	Size	Org	Bs	CR	M2G	Ncf	Odr	ShortgFin	industry	Fin1	Province	X	LongFin	Fin2	Region
9	2013	37.5	0.03263	0.628798	0.124445	0.033257	0.00313514	23.3342	0.032409	8	1.30167	13.59	0.00590807	0.234468	0.0201931	S	0.152333	广东省	0	0.0130639	0.00110603	0
9	2014	42.86	0.032091	0.628934	0.10311	0.0289523	0.00945408	23.4128	0.037654	7	1.64976	12.16	0.0322322	0.234002	0.0171215	S	0.163322	广东省	0	0.0118308	0.000838233	0
9	2015	42.86	0.053324	0.638202	0.107344	0.0502415	0.0115626	23.6199	0.128465	7	1.5208	13.34	0.000694846	0.205087	0.0178811	S	0.249481	广东省	0	0.0323604	0.00252421	0
9	2016	33.33	0.0194	0.623791	0.116168	0.0710226	0.00862918	23.797	0.317839	9	1.41374	11.33	-0.000562443	0.200883	0.0207018	S	0.151381	广东省	0	0.0503208	0.00504421	0
9	2017	33.33	0.011924	0.633121	0.131152	0.0777664	0.00308397	24.0231	0.095413	9	1.64165	8.1	0.0144196	0.218341	0.0376215	S	0.212737	广东省	0	0.0401449	0.00604761	0
9	2018	33.33	0.022281	0.649896	0.062638	0.0342064	0.0378256	24.1194	0.668047	9	1.56606	8.1	0.0912181	0.286255	0.0176592	S	0.18406	广东省	0	0.0165472	0.00117008	0
9	2019	37.5	0.023564	0.645559	0.060687	0.0493606	0.0249567	24.1314	0.019903	8	1.60016	8.74	0.0442812	0.259341	0.0190885	S	0.218593	广东省	1	0.030272	0.00243646	0
9	2020	33.33	0.033519	0.584217	0.076323	0.0682425	0.0106845	24.1845	-0.113391	9	1.83201	10.08	0.0205653	0.246496	0.0333139	S	0.268084	广东省	0	0.0349286	0.00465704	0
9	2021	37.5	0.04745	0.577624	0.062681	0.0411521	0.039043	24.3362	0.656944	8	1.54789	9	-0.00753301	0.262578	0.0101071	S	0.210403	广东省	0	0.0310451	0.0016935	0
9	2022	37.5	0.047196	0.639676	0.041958	0.0563778	0.0369385	24.6801	0.822934	8	1.44619	11.8	0.00555475	0.31304	0.0322631	S	0.256433	广东省	0	0.0241147	0.00317845	0
12	2013	33.33	0.107516	0.442868	0.086804	0.0081412	0.0625734	23.4366	0.105719	9	0.592974	13.59	0.112665	0.169735	0	C	0.0266885	广东省	1	0.0081412	6.62791e-05	0
12	2014	33.33	0.055877	0.442985	0.084857	0.00952397	0.0375931	23.4501	-0.089127	9	0.265377	12.16	0.0920062	0.151184	0	C	0.0198704	广东省	1	0.00952397	9.07061e-05	0
12	2015	57.14	0.034983	0.511696	0.090527	0	0.020497	23.4742	0.054849	5	0.447401	13.34	0.0697975	0.150498	0	C	0.0369693	广东省	0	0	0	0
12	2016	42.86	0.046902	0.525907	0.085423	0	0.0536947	23.5651	0.207673	7	0.380342	11.33	0.130686	0.147652	0	C	0.0342223	广东省	0	0	0	0
12	2017	33.33	0.042418	0.55057	0.084502	0	0.0501801	23.6955	0.212313	9	0.661976	8.1	0.126104	0.235084	0	C	0.126061	广东省	0	0	0	0
12	2018	37.5	0.024705	0.505634	0.068918	0	0.0278473	23.6737	-0.024766	8	0.795466	8.1	0.111455	0.188706	0	C	0.116481	广东省	0	0	0	0
12	2019	37.5	0.03079	0.457957	0.057543	0	0.0364656	23.6248	-0.013001	8	0.741464	8.74	0.130707	0.168215	0	C	0.109167	广东省	0	0	0	0
12	2020	33.33	0.045404	0.406367	0.062502	0.0214218	0.0519664	23.6071	0.019025	9	1.21491	10.08	0.152694	0.175549	0	C	0.140294	广东省	0	0.0214218	0.000458894	0
12	2021	33.33	0.0783	0.404872	0.055221	0.0693445	0.0959951	23.716	0.277173	9	1.66399	9	0.195698	0.196729	0.050132	C	0.208061	广东省	0	0.0192125	0.00480865	0
12	2022	37.5	0.078883	0.483645	0.047303	0.0112094	0.086152	23.9777	0.115171	8	1.24441	11.8	0.0755529	0.206467	0	C	0.188966	广东省	0	0.0112094	0.00012565	0
16	2013	42.86	0.003801	0.728132	0.033708	0.0151765	-0.00867443	23.4797	0.091007	7	1.10712	13.59	0.14503	0.394921	0	C	0.132474	广东省	1	0.0151765	0.000230327	0
16	2014	42.86	0.003607	0.743884	0.035366	0.0285102	-0.0256409	23.5434	-0.029153	7	1.13721	12.16	-0.0381651	0.380058	0	C	0.130124	广东省	1	0.0285102	0.000812832	0
16	2015	57.14	-0.089531	0.784184	0.037821	0.0402017	-0.114677	23.38	-0.052942	5	0.966471	13.34	0.0904959	0.451009	0.00232951	C	0.16047	广东省	1	0.0378722	0.00161618	0
16	2016	42.86	0.005346	0.807546	0.029931	0.0457655	-0.0320899	23.5707	0.103515	7	0.98231	11.33	-0.0563782	0.422879	0.0146195	C	0.198239	广东省	1	0.031146	0.00209448	0
16	2017	42.86	0.207023	0.652011	0.024905	0.0394301	0.00316187	23.8828	0.538363	7	1.25679	8.1	-0.129292	0.350855	1.25983e-05	C	0.175849	广东省	1	0.0394175	0.00155473	0
16	2018	42.86	0.02027	0.713465	0.013916	0.00655719	-0.0249879	24.2193	0.477109	7	0.963285	8.1	-0.0979178	0.274451	0.000165681	C	0.138518	广东省	1	0.00639151	4.29968e-05	0
16	2019	42.86	0.007865	0.766908	0.01554	0.0113493	-0.0172787	24.4748	0.194948	7	1.14797	8.74	-0.036254	0.2874	0.00144398	C	0.166508	广东省	1	0.00990537	0.000128808	0
16	2020	42.86	0.010828	0.78505	0.020317	0.0237022	-0.0382073	24.6328	-0.086491	7	0.93178	10.08	0.00358119	0.337434	0.0123957	C	0.133606	广东省	1	0.0113066	0.000561796	0
16	2021	42.86	0.020231	0.744174	0.019558	0.0200721	-0.0671427	24.409	-0.024732	7	0.889219	9	0.0202825	0.221707	0	C	0.182886	广东省	1	0.0200721	0.00040289	0
16	2022	42.86	-0.046563	0.777428	0.032074	0.021734	-0.0720694	24.3613	-0.397069	7	1.1817	11.8	-0.0138967	0.206934	0	C	0.179357	广东省	1	0.021734	0.000472368	0
19	2013	33.33	0.033827	0.243113	0.138315	0.00103939	-0.0196947	21.0134	0.410336	9	2.31822	13.59	-0.00891628	0.243113	0.00103939	C	0.194232	广东省	1	0	1.08033e-06	0
19	2014	33.33	0.012235	0.139418	0.205541	0.00158945	0.00686182	20.867	-0.160151	9	3.70657	12.16	0.0220361	0.104775	0.00153965	C	0.233137	广东省	1	4.98003e-05	2.52634e-06	0
19	2015	33.33	-0.040511	0.09743	0.238053	0.021173	-0.0491585	20.782	-0.081215	9	5.02588	13.34	-0.0433426	0.0974302	0.00338189	C	0.160748	广东省	1	0.0177911	0.000448294	0
19	2016	33.33	0.076489	0.109292	0.315018	0.0188209	-0.0597737	20.8875	-0.19171	9	5.27466	11.33	0.0523872	0.105049	0.00275844	C	0.323064	广东省	1	0.0160625	0.000354228	0
19	2017	33.33	-0.057225	0.100181	0.241095	0.0187394	-0.054406	20.7913	0.155017	9	5.66892	8.1	-0.0886732	0.0908391	0.00149448	C	0.25787	广东省	1	0.017245	0.000351167	0
19	2018	33.33	0.049599	0.329474	0.022916	0.0438629	0.0522829	22.5903	1.76573	9	2.88898	8.1	0.0462368	0.226926	0.000173896	C	0.141591	广东省	1	0.043689	0.00192396	0
19	2019	33.33	0.056755	0.31758	0.023571	0.0399806	0.0630409	22.6365	0.027996	9	3.4387	8.74	0.0280519	0.180766	0.000172133	F	0.0628519	广东省	1	0.0398084	0.00159845	0
19	2020	33.33	0.05524	0.34396	0.023988	0.056593	0.0602895	22.7124	0.074552	9	2.68835	10.08	0.0392	0.199433	0.0219747	F	0.0826546	广东省	1	0.0346182	0.00320276	0
19	2021	33.33	0.056888	0.387596	0.02966	0.0579113	0.0650201	22.7605	-0.146827	9	2.08556	9	0.0574208	0.209749	0.0275191	F	0.064484	广东省	1	0.0303922	0.00335372	0
19	2022	50	0.056213	0.350589	0.03375	0.0354525	0.061661	22.7303	-0.18017	6	1.67622	11.8	0.0714776	0.187449	0.00627262	F	0.0427232	广东省	1	0.0291799	0.00125688	0
21	2013	33.33	0.011574	0.638573	0.023676	0.0313133	0.00954294	23.3426	-0.082928	9	1.25557	13.59	0.0326994	0.132771	0.0129292	C	0.625672	广东省	1	0.018384	0.00098052	0
21	2014	33.33	0.011111	0.649905	0.020326	0.0226253	0.0254103	23.394	0.093396	9	1.23832	12.16	-0.00685736	0.137251	0.0012466	C	0.600511	广东省	1	0.0213787	0.000511905	0
21	2015	33.33	0.012601	0.636919	0.026216	0.038137	0.0199567	23.3861	-0.06582	9	1.16549	13.34	0.0342082	0.119022	0.00343765	C	0.573326	广东省	1	0.0346993	0.00145443	0
21	2016	33.33	0.019095	0.547908	0.033037	0.066184	0.0109247	23.1843	-0.01905	9	1.16735	11.33	0.0304282	0.210521	0.0334732	C	0.328455	广东省	1	0.0327108	0.00438032	0
21	2017	33.33	0.034573	0.642835	0.035867	0.0774133	0.0215978	23.5326	-0.05703	9	1.07806	8.1	0.0433551	0.170626	0.0455417	C	0.449341	广东省	1	0.0318716	0.00599282	0
21	2018	33.33	0.035343	0.576803	0.025747	0.0471746	0.0414806	23.4957	0.130278	9	1.11946	8.1	0.0263034	0.15711	0.0136794	C	0.396241	广东省	1	0.0334952	0.00222545	0
21	2019	33.33	0.023945	0.615132	0.033201	0.0537443	0.0355283	23.6385	-0.176651	9	1.07772	8.74	-0.0541997	0.167862	0.00795939	C	0.306132	广东省	1	0.0457849	0.00288845	0
21	2020	37.5	0.044054	0.629761	0.031654	0.0793892	0.0281338	23.7976	0.131839	8	1.2359	10.08	0.144328	0.18486	0.0422925	C	0.383487	广东省	1	0.0370967	0.00630264	0
21	2021	33.33	0.030835	0.575808	0.038096	0.0909693	0.0254615	24.0209	0.101623	9	1.15487	9	0.0320754	0.197742	0.0227146	C	0.38417	广东省	1	0.0682547	0.00827542	0
21	2022	33.33	0.024765	0.569897	0.035298	0.0781697	0.0461448	24.0488	-0.022433	9	1.24104	11.8	0.0322043	0.173452	0.000724675	C	0.397338	广东省	1	0.077445	0.0061105	0
26	2013	37.5	0.036565	0.56759	0.060028	0.0661015	0.0414845	21.9927	0.026301	8	1.85161	13.59	0.0222124	0.108626	0	F	0.096355	广东省	1	0.0661015	0.00436941	0
26	2014	33.33	0.039943	0.552603	0.063588	0.0618345	0.0434539	22.0201	0.056274	9	1.83085	12.16	0.0790615	0.134818	0	F	0.0936721	广东省	1	0.0618345	0.0038235	0
26	2015	33.33	0.028739	0.457733	0.062639	0.0511067	0.0293463	22.1694	-0.03537	9	2.17301	13.34	0.0933053	0.0838117	0	F	0.201569	广东省	1	0.0511067	0.00261189	0
26	2016	33.33	0.02756	0.406989	0.067229	0.0609972	0.0318414	22.1108	-0.053233	9	1.87429	11.33	0.1138	0.097404	0	F	0.168067	广东省	1	0.0609972	0.00372066	0
26	2017	33.33	0.039839	0.310582	0.071745	0.0853623	0.0526501	21.9986	0.117555	9	2.36627	8.1	0.157818	0.13156	0	F	0.137643	广东省	1	0.0853623	0.00728672	0
26	2018	33.33	0.05107	0.286011	0.064451	0.10482	0.0640063	22.0041	0.016331	9	2.40657	8.1	0.0921267	0.132669	0	F	0.150609	广东省	1	0.10482	0.0109872	0
26	2019	33.33	0.057409	0.294179	0.064959	0.108375	0.0725566	22.0479	0.089329	9	2.42357	8.74	0.118274	0.141931	0	F	0.192574	广东省	1	0.108375	0.011745	0
26	2020	33.33	0.073188	0.303269	0.06046	0.0990794	0.0925431	22.1142	0.145572	9	2.44402	10.08	0.0941124	0.167128	0	F	0.186933	广东省	1	0.0990794	0.00981672	0
26	2021	33.33	0.094357	0.266957	0.049893	0.0932985	0.122948	22.1368	0.235727	9	2.78208	9	0.133132	0.181094	0	F	0.144448	广东省	1	0.0932985	0.00870461	0
26	2022	33.33	0.064773	0.238204	0.050301	0.0910982	0.0826266	22.1384	-0.169657	9	3.13625	11.8	0.11567	0.150332	0	F	0.167303	广东省	1	0.0910982	0.00829889	0
27	2013	33.33	0.052005	0.435835	0.044068	0.0134874	0.0451213	24.2316	-0.037237	9	0.854566	13.59	0.0687104	0.206934	0.000301378	D	0.124883	广东省	1	0.0131861	0.000181911	0
27	2014	33.33	0.060771	0.470503	0.040186	0.0493772	0.0563132	24.3724	0.012571	9	0.868368	12.16	0.082987	0.310891	0.000412213	D	0.135738	广东省	1	0.048965	0.00243811	0
27	2015	33.33	0.035436	0.571741	0.05758	0.0871193	0.037123	24.7849	-0.110032	9	0.88224	13.34	0.0660505	0.21164	0.000510022	D	0.194657	广东省	1	0.0866093	0.00758977	0
27	2016	33.33	0.023112	0.592068	0.054501	0.0678514	0.028304	24.8319	0.016903	9	0.733534	11.33	0.0452305	0.221315	0.000310384	D	0.146141	广东省	1	0.067541	0.00460381	0
27	2017	33.33	0.010942	0.679887	0.050855	0.072646	0.0145678	25.0701	0.373538	9	0.718816	8.1	0.0366028	0.264613	0.000188348	D	0.119993	广东省	1	0.0724576	0.00527744	0
27	2018	33.33	0.008421	0.676944	0.042171	0.0278571	0.0117715	25.1668	0.19179	9	0.930431	8.1	0.0491227	0.243053	0.00942893	D	0.0648	广东省	1	0.0184282	0.00077602	0
27	2019	33.33	0.019031	0.650566	0.047645	0.0906244	0.0204979	25.2888	0.12358	9	0.587837	8.74	0.0541036	0.242041	0.00395992	D	0.123338	广东省	1	0.0866644	0.00821277	0
27	2020	33.33	0.037414	0.633063	0.071446	0.0769731	0.0197739	25.46	-0.017414	9	0.938107	10.08	0.05429	0.253529	0.00851698	D	0.134493	广东省	1	0.0684561	0.00592486	0
27	2021	33.33	0.016042	0.622932	0.047736	0.0638978	0.0178594	25.6023	0.543403	9	0.969628	9	0.0327543	0.249286	0.00362449	D	0.116702	广东省	1	0.0602733	0.00408292	0
27	2022	33.33	0.017504	0.615473	0.035964	0.0572934	0.0189953	25.6739	0.188636	9	1.02144	11.8	0.0681316	0.234539	0.00751119	D	0.109495	广东省	1	0.0497822	0.00328254	0
28	2013	37.5	0.048311	0.790499	0.019925	0.00698774	0.0583301	23.1264	0.176979	8	1.11488	13.59	0.0420539	0.54156	0	F	0.107691	广东省	1	0.00698774	4.88285e-05	0
28	2014	33.33	0.052213	0.621854	0.019801	0.00575549	0.060916	23.275	0.12995	9	1.42982	12.16	-0.0621015	0.500125	0	F	0.0733809	广东省	1	0.00575549	3.31257e-05	0
28	2015	33.33	0.059565	0.578883	0.017667	0.0109773	0.068586	23.3049	0.085112	9	1.53015	13.34	0.0792821	0.481223	0	F	0.129805	广东省	1	0.0109773	0.000120502	0
28	2016	37.5	0.060146	0.581754	0.020843	0.00846449	0.0667096	23.7826	0.586897	8	1.45727	11.33	0.0690922	0.509068	0	F	0.173643	广东省	1	0.00846449	7.16476e-05	0
28	2017	42.86	0.05177	0.55569	0.017835	0.00749046	0.0654851	23.8298	0.000368	7	1.51034	8.1	0.0575238	0.484153	0	F	0.195093	广东省	1	0.00749046	5.61069e-05	0
28	2018	33.33	0.04661	0.519335	0.018165	0.00548146	0.057759	24.0882	0.045046	9	1.65982	8.1	0.045717	0.42825	0	F	0.285112	广东省	1	0.00548146	3.00464e-05	0
28	2019	36.36	0.044278	0.541779	0.016178	0.00760491	0.0572941	24.2354	0.206931	11	1.59305	8.74	0.0596753	0.48049	0	F	0.272586	广东省	1	0.00760491	5.78347e-05	0
28	2020	36.36	0.043473	0.573461	0.016902	0.00573142	0.0564279	24.402	0.146096	11	1.4445	10.08	0.0379534	0.513034	0	F	0.157222	广东省	1	0.00573142	3.28491e-05	0
28	2021	40	0.035706	0.57876	0.015297	0.0041247	0.0465932	24.4794	0.145992	10	1.42314	9	0.0386872	0.512135	0	F	0.12394	广东省	1	0.0041247	1.70131e-05	0
28	2022	40	0.041575	0.54372	0.015373	0.00329682	0.0571759	24.4755	0.074393	10	1.50794	11.8	0.0600818	0.492307	0	F	0.144473	广东省	1	0.00329682	1.0869e-05	0
32	2013	33.33	0.009998	0.32395	0.07329	0.084525	0.0210736	21.1297	0.071572	9	2.03954	13.59	-0.0363642	0.307911	4.02289e-05	C	0.245004	广东省	1	0.0844848	0.00714448	0
32	2014	33.33	0.034649	0.460739	0.055083	0.0605356	0.0276702	21.741	0.889225	10	1.69125	12.16	0.0282061	0.39903	0	C	0.274536	广东省	1	0.0605356	0.00366456	0
32	2015	33.33	0.023268	0.290364	0.085097	0.0840318	0.0105745	21.4774	-0.358459	10	2.58095	13.34	0.15752	0.246097	0	F	0.464815	广东省	1	0.0840318	0.00706134	0
32	2016	33.33	0.0234	0.20752	0.082543	0.0762045	0.0280121	21.3939	0.008754	9	3.60371	11.33	0.0401932	0.192321	0	F	0.385656	广东省	1	0.0762045	0.00580713	0
32	2017	33.33	0.00678	0.186046	0.08272	0.0731275	0.013972	21.3794	-0.133971	9	4.14845	8.1	0.0694182	0.169915	0	F	0.476663	广东省	1	0.0731275	0.00534763	0
32	2018	33.33	0.051905	0.295935	0.079586	0.0579103	0.056682	21.4903	-0.069952	9	2.61789	8.1	0.0957075	0.280313	0	F	0.494061	广东省	1	0.0579103	0.0033536	0
32	2019	33.33	0.067363	0.292026	0.071604	0.0894936	0.0847355	21.5744	-0.06219	9	2.72313	8.74	0.0314582	0.266375	0.0432834	F	0.487505	广东省	1	0.0462102	0.00800911	0
32	2020	33.33	0.073083	0.300958	0.060675	0.0587345	0.0884005	21.6733	0.013109	9	2.38329	10.08	-0.0484453	0.249685	0.0195198	F	0.391083	广东省	1	0.0392146	0.00344974	0
32	2021	33.33	0.025106	0.785055	0.029393	0.0127756	0.0338837	24.5104	1.76573	9	1.17372	9	0.0021303	0.629281	0.00704294	E	0.18441	广东省	1	0.00573269	0.000163217	0
32	2022	33.33	0.013504	0.808366	0.035646	0.0136461	0.0211763	24.6905	0.195494	9	1.20402	11.8	-0.00467179	0.629281	0.00900922	E	0.186636	广东省	1	0.00463692	0.000186217	0
39	2013	42.86	0.036285	0.662616	0.069833	0.0109187	0.0360551	25.0083	0.065159	7	1.2939	13.59	0.0378747	0.333228	0.00634401	C	0.0766405	广东省	1	0.00457473	0.000119219	0
39	2014	37.5	0.034564	0.689185	0.066454	0.0135487	0.0358847	25.1981	0.21074	8	1.0609	12.16	0.0733055	0.337635	0.00487227	C	0.0554938	广东省	1	0.00867639	0.000183566	0
39	2015	42.86	0.02128	0.667536	0.070664	0.00930064	0.0235316	25.3939	-0.162479	7	0.966358	13.34	-0.0338152	0.23331	0.0012485	C	0.051547	广东省	1	0.00805214	8.65019e-05	0
39	2016	37.5	0.005898	0.685954	0.082341	0.0187497	0.000316824	25.5485	-0.129063	8	1.17511	11.33	0.0187909	0.249349	0.00113277	C	0.0699251	广东省	1	0.017617	0.000351553	0
39	2017	37.5	0.024183	0.668943	0.071849	0.0177303	0.0274163	25.5954	0.492809	8	1.17518	8.1	0.0327353	0.274396	0.00149214	C	0.0607596	广东省	1	0.0162381	0.000314362	0
39	2018	37.5	0.025606	0.670181	0.055178	0.0202899	0.0438375	25.7914	0.225396	8	1.13043	8.1	0.000885753	0.281451	0.00152773	C	0.0812155	广东省	1	0.0187622	0.000411681	0
39	2019	37.5	0.014585	0.680212	0.060645	0.0272554	0.0331385	25.8714	-0.082166	8	1.30339	8.74	0.0205599	0.296115	0.00300093	C	0.0831147	广东省	1	0.0242544	0.000742855	0
39	2020	33.33	0.041117	0.631672	0.052001	0.0244554	0.0168762	25.7083	0.097229	9	1.12839	10.08	0.0876161	0.298908	0.00660917	C	0.102516	广东省	1	0.0178463	0.000598068	0
39	2021	33.33	0.054177	0.630773	0.035437	0.023073	0.0780193	25.7623	0.738504	9	1.19794	9	0.133322	0.355209	0.00652827	C	0.125979	广东省	1	0.0165447	0.000532364	0
39	2022	37.5	0.031536	0.570554	0.049542	0.0368312	0.0639483	25.7062	-0.135369	8	1.24953	11.8	0.100188	0.387745	0.00837295	C	0.153013	广东省	1	0.0284582	0.00135654	0
45	2013	33.33	0.016559	0.194236	0.126512	0.0794911	-0.0627794	21.7712	0.338397	9	6.51866	13.59	-0.0654775	0.124103	0	F	0.414563	广东省	1	0.0794911	0.00631884	0
45	2014	37.5	-0.040241	0.221956	0.098679	0.0809476	-0.0370701	21.761	0.070599	8	3.8002	12.16	-0.017253	0.142362	0	F	0.475993	广东省	1	0.0809476	0.00655252	0
45	2015	37.5	0.002862	0.267673	0.083998	0.0598208	-0.0246149	21.8116	0.013043	8	3.29443	13.34	0.0133308	0.195649	0	C	0.323381	广东省	1	0.0598208	0.00357852	0
45	2016	42.86	-0.021184	0.164936	0.089219	0.0536195	-0.0234675	22.139	-0.02327	7	6.10537	11.33	-0.0134151	0.132812	0	C	0.281922	广东省	1	0.0536195	0.00287506	0
45	2017	33.33	0.017556	0.160336	0.077501	0.0569962	0.00803529	22.1573	0.231468	9	5.76045	8.1	-0.00679705	0.120143	0	C	0.338419	广东省	1	0.0569962	0.00324856	0
45	2018	33.33	-0.013488	0.251066	0.069627	0.0363695	-0.0227318	22.2535	-0.137704	9	2.93084	8.1	-0.0996913	0.153317	0	C	0.283546	广东省	1	0.0363695	0.00132274	0
45	2019	37.5	-0.004089	0.149354	0.044885	0.262946	-0.0177634	22.2343	0.69621	8	4.58564	8.74	0.0845535	0.149354	0.183166	C	0.353329	广东省	1	0.0797794	0.0691405	0
45	2020	33.33	0.008753	0.215358	0.049832	0.198368	0.00435861	22.3266	-0.022806	9	3.96658	10.08	0.000388553	0.146318	0.137763	C	0.254527	广东省	1	0.0606051	0.0393497	0
45	2021	33.33	0.013479	0.288691	0.053227	0.166615	0.00751069	22.4411	0.087618	9	3.33546	9	-0.000796215	0.158453	0.110755	C	0.220894	广东省	1	0.0558602	0.0277606	0
45	2022	33.33	0.019902	0.282367	0.045239	0.109237	0.00333926	22.4491	0.237271	9	3.39938	11.8	0.0872755	0.154436	0.0568983	C	0.285802	广东省	1	0.0523388	0.0119327	0
50	2013	33.33	0.035796	0.588088	0.099431	0.00729056	0.015743	22.7998	0.042883	9	0.986294	13.59	0.178229	0.261444	0	C	0.127037	广东省	1	0.00729056	5.31523e-05	0
50	2014	33.33	0.043774	0.454445	0.107351	0.00277372	0.00653834	23.4764	1.06275	9	1.077	12.16	0.0883023	0.298281	0	C	0.0558928	广东省	1	0.00277372	7.69352e-06	0
50	2015	37.5	0.025687	0.387465	0.120654	0.00164097	0.000878096	23.7973	0.129542	8	1.83169	13.34	0.206165	0.289174	0	C	0.341075	广东省	1	0.00164097	2.69279e-06	0
50	2016	33.33	0.026254	0.365342	0.135742	0.00156982	0.0158258	23.7996	0.019635	9	1.7372	11.33	0.0452323	0.293449	0	C	0.207443	广东省	1	0.00156982	2.46434e-06	0
50	2017	33.33	0.027222	0.511848	0.111534	0.00109851	0.0298274	24.1128	0.305096	9	1.10405	8.1	0.0647911	0.277464	0	C	0.145785	广东省	1	0.00109851	1.20672e-06	0
50	2018	33.33	0.016388	0.566855	0.02653	0.000496214	0.0142471	24.8182	1.06327	9	0.766249	8.1	0.0593837	0.252057	0	C	0.0619086	广东省	1	0.000496214	2.46229e-07	0
50	2019	33.33	0.012672	0.591951	0.03604	0.000434432	0.0153326	24.9046	0.047401	9	0.70542	8.74	0.0727362	0.230378	0	C	0.0496199	广东省	1	0.000434432	1.88731e-07	0
50	2020	33.33	0.020046	0.543647	0.033738	0.000368103	0.0219622	25.0213	-0.034649	9	0.850262	10.08	0.0907705	0.175617	0	C	0.062196	广东省	1	0.000368103	1.355e-07	0
50	2021	36.36	0.019177	0.566435	0.03175	0.00166204	0.0201813	25.1107	0.088821	11	0.82327	9	0.062823	0.195062	0	C	0.0518326	广东省	1	0.00166204	2.76237e-06	0
50	2022	33.33	0.001331	0.626341	0.034824	0.00176984	0.00159901	25.1176	-0.011993	12	1.03829	11.8	0.0483101	0.186996	0	C	0.113589	广东省	1	0.00176984	3.13235e-06	0
55	2013	42.86	0.031313	0.5322	0.072816	0.0751086	0.0297916	21.6786	0.250175	7	1.33411	13.59	0.0602197	0.390253	0	C	0.203559	广东省	0	0.0751086	0.0056413	0
55	2014	42.86	0.025306	0.644927	0.07872	0.0654405	0.0196067	22.0215	0.109122	7	1.18314	12.16	-0.129292	0.342965	0.00366143	C	0.123439	广东省	0	0.0617791	0.00428246	0
55	2015	42.86	0.015281	0.701165	0.065637	0.0783744	0.0003595	22.2193	0.31581	7	1.22501	13.34	-0.0806683	0.376724	0.00325845	C	0.168191	广东省	0	0.075116	0.00614255	0
55	2016	42.86	0.096653	0.660779	0.040896	0.0537185	0.113321	22.6383	0.648273	7	1.67322	11.33	0.0686185	0.437829	0.000328891	C	0.214805	广东省	0	0.0533896	0.00288568	0
55	2017	42.86	0.150949	0.575245	0.051847	0.299309	0.0560061	22.7548	-0.298867	7	1.42836	8.1	0.0731544	0.350998	0	C	0.454609	广东省	0	0.299309	0.0895858	0
55	2018	42.86	0.207023	0.512594	0.045922	0.467819	0.00257942	23.0897	0.034338	7	1.3515	8.1	0.0363175	0.362299	0	C	0.623473	广东省	0	0.493153	0.218854	0
55	2019	42.86	0.030498	0.53991	0.056706	0.467819	0.0330063	23.1542	-0.014082	7	1.04286	8.74	-0.000464806	0.346993	0.00090854	C	0.59483	广东省	0	0.487517	0.218854	0
55	2020	42.86	0.032172	0.540957	0.047585	0.467819	0.0404593	23.197	-0.008801	7	1.20978	10.08	0.0462388	0.351267	0.000929097	C	0.599667	广东省	0	0.476308	0.218854	0
55	2021	42.86	0.018497	0.543997	0.047627	0.467819	0.0203172	23.2297	0.194149	7	1.23664	9	-0.00517279	0.323842	0.00213719	C	0.578422	广东省	0	0.471362	0.218854	0
55	2022	42.86	0.022452	0.543327	0.040847	0.452977	0.0261802	23.2684	0.081302	7	1.24452	11.8	0.0173565	0.334188	6.19218e-05	C	0.550109	广东省	0	0.452915	0.205188	0
60	2013	36.36	0.02914	0.561427	0.028314	0.00385059	0.0213457	23.3939	0.14773	11	0.825486	13.59	0.0672007	0.211723	0.000207555	C	0.0891561	广东省	1	0.00364303	1.4827e-05	0
60	2014	36.36	0.038741	0.540798	0.022907	0.003984	0.0202158	23.3776	0.163673	11	0.790924	12.16	0.060455	0.202256	0.000241186	C	0.0650643	广东省	1	0.00374281	1.58722e-05	0
60	2015	40	0.016415	0.503239	0.0302	0.0136545	-0.0113303	23.4885	-0.310741	10	0.923408	13.34	0.0210929	0.184855	0.00837347	C	0.0875271	广东省	1	0.00528105	0.000186446	0
60	2016	40	0.020149	0.515829	0.035004	0.00867772	0.0298817	23.5547	-0.110923	10	0.964341	11.33	0.0828783	0.205411	0.00419154	C	0.108506	广东省	1	0.00448618	7.53028e-05	0
60	2017	44.44	0.057955	0.448532	0.039114	0.0105383	0.0777878	23.6608	0.259476	9	1.2812	8.1	0.130864	0.206744	0.00274313	C	0.134269	广东省	1	0.00779513	0.000111055	0
60	2018	33.33	0.04663	0.450591	0.023606	0.00474815	0.0649221	23.694	0.052557	9	1.11723	8.1	0.101084	0.206403	0.00232748	C	0.172645	广东省	1	0.00242067	2.25449e-05	0
60	2019	33.33	0.042882	0.440773	0.023397	0.0327012	0.035645	23.7349	0.142116	9	1.06296	8.74	0.109314	0.230059	0.0290599	C	0.168212	广东省	1	0.00364136	0.00106937	0
60	2020	33.33	0.045171	0.47259	0.016803	0.04548	0.033587	23.9157	0.325677	9	1.87774	10.08	0.0658068	0.180597	0.0422455	C	0.114972	广东省	1	0.00323447	0.00206843	0
60	2021	33.33	0.044237	0.501386	0.011986	0.0571088	0.0451053	24.0412	0.470556	9	1.20387	9	0.0640309	0.173745	0.0512376	C	0.121662	广东省	1	0.00587125	0.00326142	0
60	2022	33.33	0.037834	0.531575	0.009401	0.0374755	0.0466452	24.2092	0.245004	9	1.01442	11.8	0.0331002	0.164898	0.030367	C	0.131806	广东省	1	0.00710851	0.00140441	0
61	2013	38.46	0.01766	0.499835	0.179921	0.0648555	0.0108433	23.2266	0.289336	13	0.683772	13.59	0.0155606	0.168619	0	L	0.184158	广东省	1	0.0648555	0.00420623	0
61	2014	38.46	0.009808	0.554065	0.246013	0.0759163	0.00553445	23.3483	-0.239961	13	0.45323	12.16	0.0523291	0.265747	0	L	0.141443	广东省	1	0.0759163	0.00576328	0
61	2015	38.46	0.002744	0.622803	0.243664	0.188659	-0.000546951	23.504	0.053635	13	0.427123	13.34	0.0720724	0.237237	0	L	0.247421	广东省	1	0.188659	0.035592	0
61	2016	38.46	0.005407	0.637762	0.198316	0.399561	-0.00660666	23.571	0.163204	13	0.453847	11.33	0.0306065	0.274807	0	L	0.449802	广东省	1	0.399561	0.159649	0
61	2017	38.46	0.003246	0.659883	0.158004	0.393925	0.00713898	23.6594	0.210983	13	0.513526	8.1	0.0409571	0.273431	0	L	0.471847	广东省	1	0.393925	0.155177	0
61	2018	38.46	0.005275	0.653134	0.166559	0.385647	0.00818617	23.6677	-0.058957	13	0.517693	8.1	0.0656549	0.282176	0	L	0.471436	广东省	1	0.385647	0.148724	0
61	2019	41.67	0.020757	0.649514	0.139492	0.384389	0.0193684	23.6988	0.239311	12	0.553884	8.74	0.0473489	0.301441	0	L	0.491038	广东省	1	0.384389	0.147755	0
61	2020	41.67	0.022783	0.634451	0.12987	0.394054	0.0253279	23.6888	0.112685	12	0.451691	10.08	0.0360281	0.280534	0	L	0.453072	广东省	1	0.394054	0.155279	0
61	2021	41.67	0.023976	0.638294	0.11274	0.371396	0.0302895	23.7519	0.2891	12	0.501576	9	0.0601172	0.310059	0	L	0.432081	广东省	1	0.371396	0.137935	0
61	2022	50	0.015597	0.641841	0.100975	0.371566	0.0251196	23.7672	0.063878	10	0.440473	11.8	0.0407979	0.332595	0	L	0.429032	广东省	1	0.371566	0.138061	0
62	2013	33.33	0.083314	0.588971	0.071635	0.303775	0.104866	22.3071	0.331547	9	1.27475	13.59	0.214686	0.447491	0.00545647	L	0.439964	广东省	0	0.298319	0.0922794	0
62	2014	33.33	0.116519	0.411927	0.05303	0.456526	0.144228	22.121	0.285407	9	1.35283	12.16	0.0613146	0.264009	0.00860746	L	0.631333	广东省	0	0.447919	0.208416	0
62	2015	33.33	0.060448	0.404929	0.074648	0.239452	0.0437844	22.545	-0.237846	9	1.62406	13.34	0.026143	0.228652	0	L	0.457334	广东省	0	0.239452	0.0573374	0
62	2016	33.33	0.063531	0.410328	0.034774	0.211413	0.0791333	22.6581	1.72643	9	1.57673	11.33	-0.0533516	0.177636	0	L	0.358154	广东省	0	0.211413	0.0446953	0
62	2017	33.33	0.05332	0.477586	0.031378	0.163058	0.0689909	22.871	0.49657	9	1.38953	8.1	0.0502732	0.19349	0	F	0.29879	广东省	0	0.163058	0.0265879	0
62	2018	37.5	0.074702	0.500546	0.023578	0.121292	0.0918468	23.0556	0.422016	8	1.52885	8.1	-0.00252456	0.164358	3.46344e-05	F	0.253195	广东省	0	0.121257	0.0147117	0
62	2019	33.33	0.063191	0.496825	0.016218	0.102977	0.0777755	23.1525	0.216579	9	1.43739	8.74	0.0611925	0.175332	0	F	0.2497	广东省	0	0.102977	0.0106043	0
62	2020	33.33	0.058797	0.50159	0.012743	0.0790965	0.0724809	23.2281	0.137629	9	1.67358	10.08	-0.0392631	0.130139	0	F	0.229908	广东省	0	0.0790965	0.00625625	0
62	2021	33.33	0.066132	0.568913	0.013599	0.0762157	0.0828398	23.4812	0.398604	9	1.6391	9	-0.0590853	0.126866	0	F	0.237169	广东省	0	0.0762157	0.00580883	0
62	2022	33.33	0.065983	0.52189	0.017376	0.0971956	0.0788586	23.5183	0.048191	9	1.57154	11.8	0.13908	0.115623	0	F	0.293723	广东省	0	0.0971956	0.00944699	0
63	2013	35.71	0.014325	0.763931	0.127418	0.0370003	-0.02575	25.3292	-0.106693	14	1.26362	13.59	0.0257253	0.495662	0.00217281	C	0.245865	广东省	0	0.0348275	0.00136902	0
63	2014	35.71	0.025681	0.752458	0.135508	0.0375195	-0.00259354	25.3887	0.082909	14	1.26145	12.16	0.0236563	0.496258	0.00226875	C	0.208079	广东省	0	0.0352507	0.00140771	0
63	2015	38.46	0.030938	0.641433	0.145568	0.0364119	-0.00106033	25.5182	0.229714	13	1.51591	13.34	0.0612493	0.454976	8.3627e-05	C	0.268143	广东省	0	0.0363282	0.00132582	0
63	2016	35.71	-0.00994	0.711347	0.150642	0.0334013	-0.00324442	25.6766	0.010448	14	1.24205	11.33	0.0371376	0.555443	0.000387296	C	0.261408	广东省	0	0.033014	0.00111565	0
63	2017	35.71	0.037415	0.684777	0.147217	0.0369699	0.0279664	25.6928	0.074897	14	1.20243	8.1	0.0501519	0.535169	0.000811282	C	0.268219	广东省	0	0.0361586	0.00136677	0
63	2018	33.33	-0.053725	0.745184	0.042701	0.0287353	-0.00651327	25.5858	-0.214144	9	1.06465	8.1	-0.0712434	0.533744	0.0131808	C	0.214754	广东省	0	0.0155546	0.00082572	0
63	2019	33.33	0.040911	0.731206	0.052601	0.0185831	0.0484491	25.6735	0.061083	9	1.21519	8.74	0.0527368	0.467022	0.00472179	C	0.25373	广东省	0	0.0138613	0.00034533	0
63	2020	33.33	0.031345	0.693813	0.049236	0.0206344	0.0272498	25.7381	0.118079	9	1.47943	10.08	0.0679301	0.459616	0.00712334	C	0.257125	广东省	0	0.013511	0.000425778	0
63	2021	33.33	0.041691	0.684246	0.047542	0.0212367	0.0360165	25.8518	0.128841	9	1.68376	9	0.093169	0.448219	0.00930325	C	0.320496	广东省	0	0.0119334	0.000450997	0
63	2022	33.33	0.043059	0.670948	0.043372	0.0146808	0.049421	25.9215	0.073635	9	1.81714	11.8	0.0418765	0.41812	0.00356947	C	0.325336	广东省	0	0.0111113	0.000215525	0
65	2013	33.33	0.049207	0.757927	0.019269	0.000266211	0.0665128	22.1052	0.781699	9	1.24169	13.59	0.190324	0.629281	0	E	0.45544	北京	1	0.000266211	7.08684e-08	0
65	2014	33.33	0.045613	0.75983	0.019747	0.0080205	0.0528802	22.3162	0.022258	9	1.17257	12.16	0.0345603	0.629281	0	E	0.457786	北京	1	0.0080205	6.43284e-05	0
65	2015	37.5	0.034824	0.672985	0.014228	0.00742402	0.0409863	22.613	0.41714	8	1.29396	13.34	0.0573122	0.609858	0	E	0.49787	北京	1	0.00742402	5.51161e-05	0
65	2016	33.33	0.04349	0.698646	0.020842	0.00556277	0.0518074	23.2204	1.04452	9	1.22969	11.33	0.0118587	0.629281	0	E	0.30964	北京	1	0.00556277	3.09444e-05	0
65	2017	33.33	0.047378	0.640241	0.017973	0.00579385	0.0583539	23.1625	0.11049	9	1.45587	8.1	0.115388	0.536171	0	E	0.432649	北京	1	0.00579385	3.35687e-05	0
65	2018	33.33	0.053966	0.597413	0.018855	0.00162502	0.0645559	23.1611	0.025835	9	1.51443	8.1	0.0159314	0.491417	3.09717e-05	E	0.387227	北京	1	0.00159405	2.64068e-06	0
65	2019	37.5	0.050153	0.630137	0.018405	0.00466242	0.0593828	23.4142	0.108077	8	1.3476	8.74	-0.107046	0.497253	5.91643e-06	E	0.218201	北京	1	0.0046565	2.17382e-05	0
65	2020	33.33	0.043367	0.655597	0.017525	0.0139704	0.0422423	23.6181	0.161886	9	1.72862	10.08	-0.0704415	0.318443	0.0111788	E	0.287179	北京	1	0.00279156	0.000195171	0
65	2021	33.33	0.035001	0.6463	0.020703	0.0329797	0.0328542	23.6856	0.015513	9	1.48685	9	0.0774115	0.375193	0.0178079	E	0.226788	北京	1	0.0151718	0.00108766	0
65	2022	33.33	0.036383	0.612401	0.021838	0.0204998	0.0514276	23.818	0.029369	9	1.6174	11.8	0.0334248	0.346778	0.00313868	E	0.243009	北京	1	0.0173612	0.000420243	0
66	2013	33.33	-0.019448	0.77851	0.04106	0.0247928	-0.0509532	24.3926	-0.023736	9	1.10452	13.59	0.0164455	0.629281	0.00727857	C	0.0982007	广东省	1	0.0175143	0.000614684	0
66	2014	33.33	-0.008379	0.791154	0.042035	0.0422519	-0.0326312	24.4258	-0.00839	9	1.08259	12.16	0.0642049	0.629281	0.0137731	C	0.118598	广东省	1	0.0284787	0.00178522	0
66	2015	33.33	-0.004937	0.779422	0.038885	0.0683829	-0.0322903	24.3985	-0.055301	9	1.14112	13.34	0.0427669	0.629281	0.0377631	C	0.133825	广东省	1	0.0306198	0.00467622	0
66	2016	33.33	0.005253	0.767378	0.042337	0.00938477	0.00859246	24.4334	-0.052206	9	1.28673	11.33	0.0507719	0.629281	6.05927e-05	C	0.0190737	广东省	1	0.00932417	8.80738e-05	0
66	2017	33.33	0.04579	0.502777	0.116359	0.186244	0.0324406	23.4447	-0.489588	9	1.47596	8.1	-0.0264881	0.307294	0.000134167	C	0.384318	广东省	1	0.18611	0.0346869	0
66	2018	33.33	0.066014	0.584406	0.060574	0.0578321	0.032037	23.496	0.052872	9	1.31949	8.1	0.00280336	0.331279	0.000170677	C	0.268657	广东省	1	0.0576614	0.00334455	0
66	2019	33.33	0.053799	0.600809	0.054171	0.157651	0.0493442	23.7992	0.083351	9	1.45938	8.74	0.00503693	0.316015	0.0193242	C	0.341276	广东省	1	0.138327	0.0248539	0
66	2020	33.33	0.035401	0.660481	0.050393	0.116772	0.039781	24.0386	0.3322	9	1.58418	10.08	0.00607496	0.331288	0.0126439	C	0.287717	广东省	1	0.104128	0.0136358	0
66	2021	33.33	0.020864	0.670954	0.060576	0.167715	0.0184727	24.211	0.231505	9	1.30572	9	-0.00883101	0.335428	0.0419244	C	0.286273	广东省	1	0.125791	0.0281285	0
66	2022	33.33	0.00668	0.561631	0.067202	0.175532	0.008561	24.2458	-0.211524	9	1.67269	11.8	-0.0118577	0.263652	0.0474869	C	0.308355	广东省	1	0.128045	0.0308115	0
70	2013	33.33	0.028579	0.482769	0.077425	0.0851026	0.0235047	21.5357	-0.023686	9	1.51163	13.59	0.0063912	0.398622	0	C	0.18187	广东省	1	0.0851026	0.00724245	0
70	2014	33.33	0.02715	0.51634	0.07986	0.0843738	0.0300624	21.6819	0.217122	9	1.46526	12.16	0.0548656	0.442461	0	C	0.196032	广东省	1	0.0843738	0.00711893	0
70	2015	33.33	-0.071878	0.64449	0.075219	0.0527556	-0.0706625	22.1007	0.280434	9	1.09349	13.34	0.0451214	0.498313	0	C	0.181311	广东省	1	0.0527556	0.00278315	0
70	2016	33.33	0.028812	0.6724	0.06865	0.0816593	0.0317534	22.2849	0.882775	9	1.08489	11.33	0.063039	0.542028	0	C	0.209782	广东省	1	0.0816593	0.00666824	0
70	2017	37.5	0.041229	0.688177	0.063662	0.0641261	0.048174	22.4902	0.186595	8	1.1205	8.1	0.0432141	0.555876	0	C	0.209476	广东省	1	0.0641261	0.00411216	0
70	2018	33.33	0.04177	0.694881	0.018537	0.0463301	0.0471012	22.7	0.042559	9	1.18062	8.1	-0.0112386	0.47172	0.00033685	C	0.179198	广东省	1	0.0459932	0.00214648	0
70	2019	33.33	0.05181	0.5931	0.029743	0.0611495	0.0522253	22.6819	-0.241438	9	1.25936	8.74	-0.035965	0.372395	0.00847861	C	0.178879	广东省	1	0.0526708	0.00373926	0
70	2020	37.5	0.005782	0.705036	0.029856	0.0461524	0.00177701	23.0344	0.091044	8	1.30356	10.08	0.00642022	0.320074	0.0111073	C	0.345609	广东省	1	0.0350451	0.00213004	0
70	2021	33.33	-0.072345	0.697191	0.029391	0.050414	-0.0763683	22.8424	-0.027865	9	1.59361	9	-0.0694069	0.239008	0.010129	C	0.270596	广东省	1	0.040285	0.00254158	0
70	2022	33.33	0.006847	0.699494	0.038949	0.0491408	-0.00952805	22.7867	-0.086962	9	1.35558	11.8	0.0159763	0.322407	0.00889112	C	0.134801	广东省	1	0.0402497	0.00241482	0
78	2013	33.33	0.028595	0.764565	0.042569	0.0379691	0.0110661	22.8051	0.245467	9	1.08323	13.59	-0.0153471	0.466475	0	F	0.225056	广东省	0	0.0379691	0.00144165	0
78	2014	36.36	0.008683	0.814926	0.040027	0.0319503	0.015273	22.9883	0.2263	11	1.01985	12.16	-0.0121973	0.524128	0	F	0.191316	广东省	0	0.0319503	0.00102082	0
78	2015	36.36	0.040627	0.824024	0.042034	0.0190913	0.0187113	23.2698	0.134191	11	1.07093	13.34	0.00709178	0.61558	0	F	0.260747	广东省	0	0.0190913	0.000364476	0
78	2016	42.86	0.02994	0.647212	0.033656	0.0231627	0.0381705	23.5364	0.223803	7	1.34804	11.33	-0.0898477	0.511107	0	F	0.207827	广东省	0	0.0231627	0.00053651	0
78	2017	42.86	0.026691	0.790373	0.026624	0.0122189	0.039963	24.1529	0.832999	7	1.10372	8.1	-0.0788259	0.59443	0	F	0.116424	广东省	0	0.0122189	0.000149302	0
78	2018	42.86	0.017753	0.824024	0.030602	0.00479284	0.0167407	24.4399	0.538952	7	1.1001	8.1	-0.0276019	0.508174	0	F	0.104862	广东省	0	0.00479284	2.29714e-05	0
78	2019	33.33	0.012507	0.809302	0.029	0.0103675	0.0180238	24.4409	0.081077	9	1.08617	8.74	0.0551061	0.493432	0.000319664	F	0.158498	广东省	0	0.0100478	0.000107485	0
78	2020	33.33	-0.001039	0.811438	0.026565	0.0139613	0.00765199	24.4051	-0.035433	9	1.05517	10.08	0.0415542	0.451204	0.00602924	F	0.149094	广东省	0	0.00793203	0.000194917	0
78	2021	33.33	0.006857	0.805651	0.028684	0.00966299	0.014165	24.3504	0.025763	9	1.06233	9	0.0230328	0.475312	0.000936248	F	0.119413	广东省	0	0.00872674	9.33733e-05	0
78	2022	33.33	-0.027367	0.824024	0.030722	0.0136917	-0.0241141	24.3138	-0.078403	9	1.06165	11.8	-0.00177447	0.503116	0.00600553	F	0.099271	广东省	0	0.00768622	0.000187464	0
88	2013	33.33	0.076022	0.085955	0.159607	0	0.0831456	22.4437	-0.027711	9	6.0306	13.59	0.0192043	0.0435554	0	G	0.157323	广东省	1	0	0	0
88	2014	33.33	0.069362	0.188218	0.179578	0.00847587	0.0678381	22.644	-0.022245	9	12.4091	12.16	0.017278	0.0435554	0	G	0.206577	广东省	1	0.00847587	7.18403e-05	0
88	2015	33.33	0.066338	0.229364	0.273076	0.00734321	0.0480764	22.7874	-0.172638	9	3.22688	13.34	0.00202248	0.0790989	0	G	0.188547	广东省	1	0.00734321	5.39227e-05	0
88	2016	33.33	0.046601	0.215342	0.227203	0.00700678	0.0512214	22.8343	0.139907	9	4.55099	11.33	0.00673007	0.0501226	0	G	0.148912	广东省	1	0.00700678	4.9095e-05	0
88	2017	33.33	0.046564	0.238875	0.274604	0.00622374	0.0505066	22.9529	0.211611	9	2.91157	8.1	0.0106516	0.0569379	0	G	0.120013	广东省	1	0.00622374	3.87349e-05	0
88	2018	33.33	0.047117	0.248857	0.253786	0	0.0508423	23.0564	0.17376	9	2.24436	8.1	0.00976986	0.0539603	0	G	0.086345	广东省	1	0	0	0
88	2019	33.33	0.035802	0.257485	0.174336	0.00899484	0.0396317	23.1227	0.470478	9	1.59187	8.74	0.0235562	0.0646844	0	G	0.090123	广东省	1	0.00899484	8.09072e-05	0
88	2020	33.33	0.029232	0.2492	0.204473	0.00755883	0.0319966	23.2967	-0.104789	8	2.26785	10.08	0.0208494	0.0652517	0	G	0.118347	广东省	1	0.00755883	5.7136e-05	0
88	2021	33.33	0.034682	0.26846	0.186651	0.00710333	0.0377338	23.3588	0.279918	9	1.69606	9	0.0232171	0.0689929	0	G	0.10934	广东省	1	0.00710333	5.04574e-05	0
88	2022	33.33	0.0296	0.337973	0.132099	0.00604417	0.0322575	23.5203	0.173183	9	2.94702	11.8	0.0321155	0.0719857	0	G	0.156897	广东省	1	0.00604417	3.6532e-05	0
89	2013	33.33	0.042916	0.341296	0.032966	0.0131446	0.0578439	23.1965	0.029568	9	0.792981	13.59	0.0781861	0.144479	0	G	0.0936211	广东省	1	0.0131446	0.00017278	0
89	2014	33.33	0.021752	0.376038	0.029198	0.0677274	0.0262894	23.2647	0.167635	9	0.867282	12.16	0.0711118	0.186253	0	G	0.220849	广东省	1	0.0677274	0.004587	0
89	2015	33.33	0.044579	0.142207	0.019653	0.0687084	0.0626894	23.2044	-0.00698	9	1.27623	13.34	0.0989468	0.142207	0	G	0.218883	广东省	1	0.0687084	0.00472084	0
89	2016	33.33	0.046071	0.141008	0.027808	0.0627689	0.0566625	23.2474	0.028368	9	1.67465	11.33	0.0913975	0.141008	0	G	0.272065	广东省	1	0.0627689	0.00393993	0
89	2017	33.33	0.051462	0.144605	0.027521	0.0568694	0.0678011	23.2972	0.093699	9	2.00968	8.1	0.0825812	0.144605	0	G	0.258874	广东省	1	0.0568694	0.00323412	0
89	2018	33.33	0.050679	0.13351	0.028814	0.00958271	0.0652558	23.3225	0.083843	9	2.22961	8.1	0.0783914	0.13351	0	G	0.196651	广东省	1	0.00958271	9.18284e-05	0
89	2019	33.33	0.04319	0.138555	0.030342	0.00879008	0.0609569	23.3639	0.057601	9	1.70246	8.74	0.0687165	0.138555	0	G	0.194688	广东省	1	0.00879008	7.72655e-05	0
89	2020	33.33	0.002545	0.210235	0.045396	0.00775212	0.00386519	23.4391	-0.212741	9	0.687674	10.08	0.0331599	0.119473	0	G	0.106127	广东省	1	0.00775212	6.00953e-05	0
89	2021	33.33	-0.000763	0.547947	0.042273	0.0113923	-0.000441964	23.994	0.103079	9	1.10855	9	0.0376177	0.373888	0	G	0.132542	广东省	1	0.0113923	0.000129784	0
89	2022	33.33	-0.044901	0.574362	0.051114	0.109993	-0.0600487	23.9472	-0.191934	9	0.628438	11.8	0.0120711	0.392219	0.0566652	G	0.119615	广东省	1	0.0533277	0.0120984	0
90	2013	42.86	0.038648	0.655718	0.029445	0.203605	0.045963	23.0048	0.465281	7	1.3801	13.59	0.0564509	0.376558	0	E	0.392083	广东省	1	0.203605	0.0414552	0
90	2014	42.86	0.038224	0.664769	0.026935	0.186826	0.0371559	23.1236	0.173864	7	1.34885	12.16	0.0318501	0.406101	0	E	0.380469	广东省	1	0.186826	0.0349041	0
90	2015	42.86	0.023703	0.625577	0.024365	0.129884	0.0303415	23.5299	0.192321	7	1.55053	13.34	-0.129292	0.247201	0	E	0.385078	广东省	1	0.129884	0.0168699	0
90	2016	42.86	0.023127	0.671569	0.026431	0.128613	0.0258554	23.6829	-0.017215	7	1.709	11.33	-0.0378982	0.278409	0	E	0.314496	广东省	1	0.128613	0.0165413	0
90	2017	42.86	0.023194	0.74455	0.033143	0.0880363	0.0291535	23.9734	0.087063	7	1.74064	8.1	-0.0610349	0.39747	0	E	0.182734	广东省	1	0.0880363	0.00775039	0
90	2018	42.86	0.024428	0.724716	0.02734	0.0676576	0.0345977	24.1809	0.512607	7	1.69453	8.1	-0.0155246	0.381784	3.62521e-06	E	0.210216	广东省	1	0.067654	0.00457756	0
90	2019	42.86	0.030601	0.760364	0.024291	0.0945525	0.043443	24.4199	0.436438	7	1.54302	8.74	0.00725362	0.468618	0.00613274	E	0.217388	广东省	1	0.0884197	0.00894017	0
90	2020	50	0.030384	0.774743	0.020316	0.0750954	0.0444984	24.6151	0.167703	6	1.50089	10.08	-0.00321608	0.438096	0.00331384	E	0.251229	广东省	1	0.0717816	0.00563932	0
90	2021	37.5	0.032623	0.785596	0.018891	0.0686813	0.0461623	24.8147	0.358816	8	1.37491	9	0.0179191	0.553199	0.00020357	E	0.209298	广东省	1	0.0684778	0.00471713	0
90	2022	37.5	0.028475	0.79643	0.019213	0.0565659	0.0402862	24.9604	0.137291	8	1.40826	11.8	-0.0210185	0.524157	0.000480415	E	0.189759	广东省	1	0.0560855	0.00319971	0
96	2013	36.36	0.033357	0.085742	0.047274	0.0173839	0.00934457	21.4403	-0.100381	11	5.96683	13.59	0.0182061	0.0857419	0.0144444	F	0.418325	广东省	1	0.00293943	0.000302199	0
96	2014	36.36	0.021448	0.070359	0.048368	0.200494	-0.0123882	21.4328	0.160775	11	8.45855	12.16	0.0111827	0.0703586	0.017296	F	0.659582	广东省	1	0.183198	0.0401979	0
96	2015	36.36	0.06737	0.089219	0.049915	0.217232	-0.0103945	21.5194	-0.009966	11	7.56098	13.34	0.0259897	0.0892185	0.0510368	F	0.743615	广东省	1	0.166196	0.0471899	0
96	2016	36.36	0.122159	0.0533	0.052101	0.199704	0.103765	21.6111	-0.092942	11	13.4903	11.33	-0.018717	0.051592	0.0504613	F	0.682054	广东省	1	0.149242	0.0398816	0
96	2017	36.36	0.060702	0.0593	0.038112	0.187421	0.0403732	21.6606	0.373527	11	11.5089	8.1	0.0320053	0.0592995	0.0484652	F	0.701567	广东省	1	0.138956	0.0351268	0
96	2018	36.36	0.042204	0.055786	0.028431	0.045249	0.0331344	21.6967	0.330623	11	12.1159	8.1	0.0295086	0.0557857	0.043331	F	0.559317	广东省	1	0.00191806	0.00204748	0
96	2019	36.36	0.043773	0.07143	0.028641	0.240366	0.0289937	21.804	-0.018806	11	10.8212	8.74	0.0354279	0.0714295	0.042279	F	0.740062	广东省	1	0.198087	0.0577757	0
96	2020	36.36	0.043255	0.07023	0.03811	0.210963	0.023368	21.847	-0.242911	11	11.273	10.08	0.0133202	0.0702305	0.00344229	F	0.765659	广东省	1	0.207521	0.0445053	0
96	2021	36.36	0.022857	0.055024	0.032955	0.250679	0.0147327	21.8495	0.318102	11	16.6029	9	-0.0178056	0.054866	0.0476172	F	0.746071	广东省	1	0.203062	0.0628399	0
96	2022	40	0.021332	0.054761	0.025059	0.27477	0.0256474	21.7355	0.29668	10	16.3419	11.8	0.0432973	0.05457	0.0528743	F	0.749454	广东省	1	0.221896	0.0754988	0
99	2013	33.33	0.050666	0.360138	0.098065	0	0.0515245	22.0687	0.087771	14	1.81922	13.59	0.0790772	0.0675361	0	G	0.0572974	广东省	1	0	0	0
99	2014	33.33	0.046189	0.388661	0.092167	0	0.0526768	22.2172	0.127961	14	2.22015	12.16	0.0596978	0.155357	0	G	0.0739734	广东省	1	0	0	0
99	2015	33.33	0.034962	0.432835	0.094382	0.0100771	0.037602	22.325	-0.037119	14	1.87195	13.34	0.0661342	0.187996	0	G	0.0867614	广东省	1	0.0100771	0.000101547	0
99	2016	38.46	0.018331	0.412218	0.086198	0	-3.00286e-06	22.3111	-0.091108	13	1.61162	11.33	0.0593834	0.17004	0	G	0.0704703	广东省	1	0	0	0
99	2017	33.33	0.017003	0.455037	0.099815	0.0089503	0.0196808	22.4499	0.083483	14	2.05301	8.1	-0.013247	0.166161	5.57661e-05	G	0.10695	广东省	1	0.00889453	8.01078e-05	0
99	2018	33.33	0.028101	0.434482	0.099324	0	0.0265065	22.4573	0.122952	14	2.30874	8.1	0.0412475	0.156253	0	G	0.0745154	广东省	1	0	0	0
99	2019	33.33	0.036019	0.42148	0.079435	0	0.0429582	22.4917	0.099147	14	1.62878	8.74	0.130639	0.176675	0	G	0.101552	广东省	1	0	0	0
99	2020	33.33	0.038741	0.347693	0.08991	0	0.0491382	22.4303	-0.005674	14	3.31634	10.08	0.0853004	0.192944	0	G	0.113998	广东省	1	0	0	0
99	2021	33.33	0.037594	0.251649	0.039712	0	0.0450194	22.6129	0.078522	14	4.7791	9	0.110162	0.140395	0	G	0.291625	广东省	1	0	0	0
99	2022	41.67	0.026297	0.207693	0.066956	0	0.0315496	22.5895	0.069844	12	4.42226	11.8	0.0920381	0.134799	0	G	0.22293	广东省	1	0	0	0
151	2013	33.33	0.037169	0.606677	0.040566	0.00173064	0.060162	21.6355	-0.071164	9	1.49054	13.59	0.246027	0.606677	0	F	0.639923	北京	1	0.00173064	2.99511e-06	0
151	2014	33.33	0.038599	0.656582	0.032497	0.015215	0.0582593	21.7947	0.632005	9	1.38702	12.16	0.246027	0.629281	0	F	0.79082	北京	1	0.015215	0.000231495	0
151	2015	33.33	0.055603	0.579701	0.05427	0.0176702	0.0689636	21.6052	-0.489588	9	1.56181	13.34	-0.129292	0.579701	0	F	0.734208	北京	1	0.0176702	0.000312235	0
151	2016	37.5	0.048767	0.517535	0.043441	0.0231319	0.0618901	21.4502	0.457696	8	1.67434	11.33	-0.129292	0.517535	0	F	0.645184	北京	1	0.0231319	0.000535084	0
151	2017	33.33	0.041003	0.54077	0.043159	0.0210809	0.0468799	21.4919	0.260975	9	1.51895	8.1	0.0503046	0.54077	0	F	0.588804	北京	1	0.0210809	0.000444404	0
151	2018	33.33	0.038664	0.536344	0.069	0.0184985	0.0464757	21.4923	-0.429808	9	1.5203	8.1	-0.129292	0.514714	0	F	0.3728	北京	1	0.0184985	0.000342194	0
151	2019	33.33	0.003658	0.60374	0.057695	0.00527863	0.0038418	21.5956	-0.068564	9	1.35632	8.74	-0.129292	0.479858	0	F	0.268742	北京	1	0.00527863	2.78639e-05	0
151	2020	33.33	-0.16106	0.64677	0.148421	0.00668442	-0.164489	21.3138	-0.340279	9	1.17162	10.08	0.0141497	0.466349	0	F	0.269862	北京	1	0.00668442	4.46815e-05	0
151	2021	40	0.017666	0.608654	0.091278	0.00305429	0.0187393	22.0243	1.76573	10	1.26424	9	-0.00469545	0.360904	0	F	0.308074	北京	1	0.00305429	9.32871e-06	0
151	2022	36.36	-0.103121	0.732907	0.040911	0.00250654	-0.115591	22.2383	0.954988	11	1.14599	11.8	0.0226614	0.466559	0	F	0.251669	北京	1	0.00250654	6.28272e-06	0
153	2013	33.33	0.013724	0.467801	0.08084	0	0.0125446	21.4069	-0.077132	9	1.40667	13.59	-0.0354925	0.229267	0	C	0.155944	安徽省	0	0	0	1
153	2014	33.33	0.018376	0.487414	0.085871	0.0451542	0.0156171	21.5286	0.110496	9	1.00993	12.16	0.00469736	0.250084	0	C	0.120189	安徽省	0	0.0451542	0.0020389	1
153	2015	33.33	0.01365	0.486291	0.092661	0.0468112	0.0101051	21.5585	-0.085142	9	0.965557	13.34	0.0197367	0.246667	0	C	0.118335	安徽省	0	0.0468112	0.00219129	1
153	2016	33.33	0.018355	0.537108	0.079237	0.0601207	0.0218702	21.6357	0.308429	9	0.943412	11.33	0.0314057	0.307022	0.00805469	C	0.122958	安徽省	0	0.052066	0.0036145	1
153	2017	33.33	0.023611	0.559038	0.069159	0.0523024	0.0328205	21.7413	0.267702	9	1.00424	8.1	0.0189308	0.374844	0.00486532	C	0.147111	安徽省	0	0.0474371	0.00273555	1
153	2018	33.33	0.020182	0.570549	0.046252	0.00259059	0.0316455	21.8245	0.168841	9	0.968408	8.1	0.0776571	0.448481	0.00259059	C	0.103518	安徽省	0	0	6.71118e-06	1
153	2019	37.5	0.022646	0.627174	0.045244	0.0318267	0.0312409	21.9929	0.074557	8	0.85477	8.74	0.0186013	0.459212	0.00277351	C	0.130356	安徽省	0	0.0290532	0.00101294	1
153	2020	33.33	0.028078	0.601789	0.041063	0.0347113	0.0310829	22.0142	0.025669	9	0.841714	10.08	0.0805106	0.434136	0.00192209	C	0.110432	安徽省	0	0.0327892	0.00120487	1
153	2021	33.33	0.028684	0.591833	0.042242	0.033363	0.0357145	22.0626	0.054344	9	0.882502	9	0.0623326	0.438	0	C	0.0992129	安徽省	0	0.033363	0.00111309	1
153	2022	33.33	0.033773	0.607369	0.041658	0.0281196	0.041903	22.2205	0.143461	9	0.886024	11.8	0.0984486	0.435696	0	C	0.107135	安徽省	0	0.0281196	0.000790711	1
157	2013	57.14	0.044137	0.530345	0.050684	0.00167962	0.0506083	25.2179	-0.198235	7	2.10548	13.59	0.00822865	0.302166	4.97895e-05	C	0.225925	湖南省	0	0.00162983	2.82114e-06	1
157	2014	57.14	0.006697	0.56006	0.074651	0.00501939	0.00715732	25.264	-0.329268	7	2.93249	12.16	-0.0820211	0.222269	0	C	0.185309	湖南省	0	0.00501939	2.51942e-05	1
157	2015	50	0.000973	0.566712	0.081957	0.00209856	-0.00684557	25.2636	-0.1972	6	2.47112	13.34	-0.0355782	0.191532	0.000166948	C	0.146658	湖南省	0	0.00193161	4.40395e-06	1
157	2016	57.14	-0.01015	0.576009	0.086602	0.017983	-0.0215881	25.2135	-0.035215	7	2.56215	11.33	0.0243273	0.225728	0.00148601	C	0.110049	湖南省	0	0.016497	0.000323388	1
157	2017	57.14	0.015009	0.540256	0.076001	0.101943	-0.115176	25.1439	0.162336	7	2.5354	8.1	0.0342889	0.197304	0.0760426	C	0.201233	湖南省	0	0.0258999	0.0103923	1
157	2018	57.14	0.020936	0.585172	0.050852	0.17179	0.0205464	25.2608	0.233046	7	1.77572	8.1	0.0541868	0.203621	0.147525	C	0.280062	湖南省	0	0.0242647	0.0295117	1
157	2019	57.14	0.046434	0.570609	0.037398	0.0725332	0.0459719	25.2458	0.50915	7	1.82695	8.74	0.0675517	0.331663	0.0468188	C	0.144253	湖南省	0	0.0257145	0.00526107	1
157	2020	57.14	0.063257	0.588158	0.03003	0.0564434	0.0675822	25.4792	0.503414	7	1.73053	10.08	0.0638293	0.419896	0.036843	C	0.163844	湖南省	0	0.0196004	0.00318585	1
157	2021	57.14	0.052337	0.522225	0.024929	0.0725593	0.0575399	25.5274	0.031051	7	1.79686	9	0.0215109	0.365692	0.0525131	C	0.195964	湖南省	0	0.0200462	0.00526485	1
157	2022	57.14	0.019301	0.53886	0.037811	0.0536996	0.0179523	25.5399	-0.379843	7	1.52064	11.8	0.0196242	0.359555	0.0324608	C	0.1769	湖南省	0	0.0212388	0.00288365	1
158	2013	33.33	0.003039	0.576942	0.048191	0.0331563	-0.0432767	22.4765	0.166228	9	1.16186	13.59	-0.00954192	0.191615	0	C	0.10377	河北省	1	0.0331563	0.00109934	0
158	2014	33.33	0.004369	0.554528	0.032591	0.042433	-0.0588793	22.4376	0.121406	9	0.92969	12.16	0.0215005	0.155354	0	C	0.0919901	河北省	1	0.042433	0.00180056	0
158	2015	36.36	0.022731	0.503495	0.033131	0.0208773	0.00100342	23.1159	0.355242	11	1.16122	13.34	-0.0446998	0.190918	0	C	0.123225	河北省	1	0.0208773	0.000435863	0
158	2016	36.36	0.0271	0.551411	0.026709	0.0168823	-0.0071252	23.273	0.232802	11	1.31963	11.33	0.0340964	0.222699	0	C	0.174657	河北省	1	0.0168823	0.000285011	0
158	2017	36.36	0.027761	0.52987	0.03006	0.0150344	0.0240242	23.2719	0.025527	11	1.30382	8.1	0.0299305	0.226271	0	C	0.134042	河北省	1	0.0150344	0.000226033	0
158	2018	36.36	0.012935	0.569219	0.030323	0.0111021	0.0151199	23.3725	-0.14202	11	1.319	8.1	0.0613537	0.27221	0	C	0.153726	河北省	1	0.0111021	0.000123257	0
158	2019	36.36	0.006726	0.581776	0.030954	0.0128803	0.00671645	23.3734	-0.021695	11	1.1774	8.74	0.0212356	0.269754	0	I	0.140536	河北省	1	0.0128803	0.000165901	0
158	2020	36.36	0.007191	0.594665	0.029083	0.0119142	0.0115458	23.4243	0.046278	11	1.43106	10.08	0.0676033	0.290878	0	I	0.16892	河北省	1	0.0119142	0.000141949	0
158	2021	36.36	0.007816	0.628158	0.030609	0.0103987	0.00873122	23.5325	0.100954	11	1.20248	9	0.0276362	0.346563	0	I	0.152835	河北省	1	0.0103987	0.000108133	0
158	2022	36.36	-0.014044	0.641041	0.03384	0.0308271	-0.0135686	23.5301	-0.111944	11	1.22257	11.8	0.0116236	0.324777	0.00149342	I	0.175954	河北省	1	0.0293337	0.000950311	0
159	2013	33.33	0.011767	0.30427	0.058568	0.1804	0.0252684	21.8162	-0.236969	9	2.49428	13.59	0.0182446	0.0662542	0.0955854	F	0.376515	新疆维吾尔自治区	0	0.0848143	0.0325441	1
159	2014	33.33	0.044666	0.264477	0.077608	0.225879	-0.0182888	21.8112	0.101195	9	3.07958	12.16	0.0509172	0.133087	0.176607	F	0.352419	新疆维吾尔自治区	0	0.0492716	0.0510213	1
159	2015	33.33	0.020371	0.260288	0.127521	0.220413	-0.0148581	21.8047	-0.422287	9	3.13188	13.34	-0.0561197	0.117867	0.151475	F	0.325841	新疆维吾尔自治区	0	0.0689384	0.0485819	1
159	2016	33.33	0.011509	0.292732	0.147685	0.24036	-0.00374264	21.8599	-0.230288	9	2.55604	11.33	-0.0107901	0.157955	0.159486	F	0.325578	新疆维吾尔自治区	0	0.0808736	0.0577728	1
159	2017	33.33	-0.023415	0.310459	0.192089	0.21957	-0.0301169	21.8344	-0.321095	9	2.24827	8.1	-0.00973191	0.156774	0.14376	F	0.319775	新疆维吾尔自治区	0	0.0758097	0.0482109	1
159	2018	33.33	0.018187	0.218467	0.153232	0.180739	0.0057609	21.7312	0.550106	9	2.70294	8.1	-0.00333741	0.108933	0.125066	F	0.270428	新疆维吾尔自治区	0	0.0556721	0.0326664	1
159	2019	33.33	0.009251	0.224618	0.146006	0.237351	-0.00789486	21.759	-0.218325	9	2.84433	8.74	-0.0335117	0.101392	0.123272	F	0.292806	新疆维吾尔自治区	0	0.114079	0.0563354	1
159	2020	33.33	0.031723	0.181153	0.15792	0.0682189	0.0105222	21.7089	0.281788	9	3.782	10.08	-0.0173891	0.0501149	0	F	0.0895403	新疆维吾尔自治区	0	0.0682189	0.00465381	1
159	2021	33.33	0.006855	0.386334	0.062565	0.0492329	0.0221921	22.0286	1.02866	9	1.09007	9	0.00290775	0.228216	0	F	0.0799572	新疆维吾尔自治区	0	0.0492329	0.00242388	1
159	2022	37.5	0.102168	0.151369	0.046241	0.0576961	0.0128626	21.8474	0.439843	8	4.03119	11.8	-0.105978	0.096714	0	F	0.101692	新疆维吾尔自治区	0	0.0576961	0.00332884	1
301	2013	37.5	0.090166	0.191626	0.098997	0.279669	0.0776531	22.0226	0.17328	8	2.39288	13.59	0.0440524	0.142535	0	D	0.410481	江苏省	1	0.279669	0.0782148	0
301	2014	42.86	0.05637	0.215455	0.102365	0.258681	0.0708393	22.1063	-0.235171	7	3.30202	12.16	-0.0313402	0.113524	0	D	0.353491	江苏省	1	0.258681	0.066916	0
301	2015	42.86	0.037859	0.264025	0.109866	0.237845	0.0566099	22.2066	-0.116615	7	2.5913	13.34	0.0503356	0.13822	0	D	0.310246	江苏省	1	0.237845	0.0565702	0
301	2016	42.86	0.029632	0.302185	0.125508	0.401005	0.0408742	22.3262	0.143005	7	1.43383	11.33	0.172226	0.242317	0	D	0.487156	江苏省	1	0.401005	0.160805	0
301	2017	50	0.051641	0.186972	0.086279	0.302169	0.0394631	22.2083	0.402105	6	5.33911	8.1	0.108376	0.11488	0	D	0.462487	江苏省	1	0.302169	0.0913062	0
301	2018	42.86	0.038712	0.407513	0.008253	0.0807525	0.0498834	23.8083	1.76573	7	1.03994	8.1	0.0634654	0.180284	0	C	0.205655	江苏省	0	0.0807525	0.00652097	0
301	2019	42.86	0.046006	0.563384	0.010299	0.0806014	0.0500263	24.2798	0.349646	7	0.78689	8.74	0.148824	0.252737	0.0197934	C	0.232176	江苏省	0	0.0608081	0.00649659	0
301	2020	42.86	0.004969	0.64172	0.011393	0.038062	0.00618523	24.8653	-0.084811	7	1.10762	10.08	0.0327542	0.212678	0.0082823	C	0.27875	江苏省	0	0.0297797	0.00144871	0
301	2021	42.86	0.038531	0.777216	0.012418	0.0140912	0.0457021	25.6061	1.27081	7	0.628794	9	0.0404061	0.224101	0.00107361	C	0.115593	江苏省	0	0.0130176	0.000198563	0
301	2022	42.86	0.003259	0.785616	0.010219	0.00821522	0.00259792	25.8383	0.233945	7	0.617277	11.8	0.00835232	0.147363	0.000503084	C	0.0817453	江苏省	0	0.00771213	6.74898e-05	0
338	2013	33.33	0.048619	0.562831	0.066133	0.0113736	0.0547586	25.0866	0.210656	14	1.64003	13.59	0.0734625	0.381507	0.000650488	C	0.260968	山东省	1	0.0107231	0.000129359	0
338	2014	33.33	0.048039	0.660711	0.080431	0.00847738	0.0426473	25.5142	0.365715	14	1.3394	12.16	0.0927794	0.482103	0.000556391	C	0.212541	山东省	1	0.00792099	7.1866e-05	0
338	2015	38.46	0.018827	0.636761	0.097312	0.011117	0.0219259	25.4671	-0.074303	13	1.44854	13.34	0.0589684	0.449801	0.000329642	C	0.225803	山东省	1	0.0107874	0.000123588	0
338	2016	38.46	0.02193	0.728267	0.082114	0.00753578	0.0258575	25.8231	0.264021	13	1.29545	11.33	0.0503104	0.469906	0.000788435	C	0.173149	山东省	1	0.00674734	5.67879e-05	0
338	2017	35.71	0.048399	0.702829	0.063348	0.00816357	0.0538662	25.9684	0.626569	14	1.27865	8.1	0.0857334	0.518744	0.00202526	C	0.188783	山东省	1	0.00613831	6.66439e-05	0
338	2018	33.33	0.056635	0.696705	0.039305	0.0293472	0.0639899	26.0476	0.050712	14	1.21992	8.1	0.108447	0.523548	0.0200471	C	0.21561	山东省	1	0.00930011	0.00086126	0
338	2019	33.33	0.050276	0.705383	0.039574	0.0299432	0.0575691	26.1753	0.094848	14	1.19181	8.74	0.10064	0.550496	0.0187942	C	0.236252	山东省	1	0.011149	0.000896592	0
338	2020	33.33	0.041643	0.702924	0.039039	0.0330403	0.0436878	26.1753	0.132657	14	1.23282	10.08	0.0846838	0.563552	0.0216155	C	0.263096	山东省	1	0.0114248	0.00109166	0
338	2021	33.33	0.041733	0.628357	0.039578	0.038712	0.0477833	26.1753	0.030668	14	1.39223	9	0.0529069	0.513496	0.0230548	C	0.309662	山东省	1	0.0156572	0.00149862	0
338	2022	33.33	0.019351	0.645479	0.0462	0.0540815	0.0151084	26.1753	-0.139477	14	1.40705	11.8	-0.00800058	0.49339	0.0403997	C	0.29539	山东省	1	0.0136818	0.00292481	0
400	2013	37.5	0.092894	0.539619	0.080658	0	0.0900506	22.8384	0.082098	8	1.87688	13.59	0.0979266	0.407894	0	C	0.141302	河南省	1	0	0	1
400	2014	33.33	0.119463	0.422345	0.093975	0	0.122424	23.1021	0.168362	9	2.45627	12.16	-0.0193018	0.358084	0	C	0.076648	河南省	1	0	0	1
400	2015	33.33	0.064534	0.449712	0.076825	0	0.0631324	23.248	-0.121171	9	2.21946	13.34	0.0403054	0.394054	0	C	0.0739694	河南省	1	0	0	1
400	2016	33.33	0.065764	0.472021	0.064121	0	0.0673678	23.3836	0.307734	9	2.0417	11.33	0.0871988	0.414919	0	C	0.12613	河南省	1	0	0	1
400	2017	33.33	0.044536	0.469273	0.067127	0	0.0515163	23.4517	0.075332	9	1.83447	8.1	-0.0022825	0.423657	0	C	0.087643	河南省	1	0	0	1
400	2018	33.33	0.018777	0.426969	0.049744	0	0.0211578	23.4027	-0.204648	9	1.97578	8.1	0.0317791	0.420366	0	C	0.0668738	河南省	1	0	0	1
400	2019	33.33	0.032768	0.42498	0.042753	0	0.0365096	23.4373	0.236051	9	2.15195	8.74	0.00503863	0.391845	0	C	0.0832876	河南省	1	0	0	1
400	2020	33.33	0.047758	0.452629	0.042844	8.03218e-05	0.0527872	23.545	0.101921	9	2.06801	10.08	0.0466179	0.404452	0	C	0.103595	河南省	1	8.03218e-05	6.45159e-09	1
400	2021	33.33	0.048512	0.425149	0.039196	0.000257633	0.0522742	23.595	0.07144	9	2.16902	9	0.0738249	0.378131	0	C	0.161802	河南省	1	0.000257633	6.6375e-08	1
400	2022	33.33	0.051142	0.424663	0.03454	0.000153172	0.0564502	23.6654	0.244085	9	1.99128	11.8	0.0913426	0.407668	0	C	0.195248	河南省	1	0.000153172	2.34615e-08	1
401	2013	33.33	0.004611	0.677456	0.125784	0.00190977	-0.000222166	24.4867	0.075095	9	0.687723	13.59	0.0281982	0.162938	0.00190977	C	0.0647725	河北省	1	0	3.64723e-06	0
401	2014	33.33	-0.006299	0.694987	0.138014	0.00360324	-0.0207789	24.5087	-0.002928	9	0.526451	12.16	0.0511522	0.190637	0.00355998	C	0.0731826	河北省	1	4.32648e-05	1.29833e-05	0
401	2015	37.5	-0.05209	0.725467	0.207066	0.0380962	-0.07747	24.4437	-0.290875	8	0.425869	13.34	0.0222205	0.236341	0.018048	C	0.0865049	河北省	1	0.0200482	0.00145132	0
401	2016	33.33	-0.00057	0.730765	0.135721	0.0280046	-0.0221251	24.4485	0.11045	9	0.515765	11.33	0.0648816	0.224603	0.0136487	C	0.104991	河北省	1	0.0143559	0.000784258	0
401	2017	33.33	0.003196	0.725263	0.15671	0.0147488	0.0109919	24.4377	0.239523	9	0.506404	8.1	0.0658549	0.251173	0.000743641	C	0.103252	河北省	1	0.0140052	0.000217527	0
401	2018	33.33	0.041289	0.615594	0.115155	0.00617553	0.0553638	24.8503	1.0176	9	0.801637	8.1	0.105343	0.302474	0.000309725	C	0.157892	河北省	1	0.00586581	3.81372e-05	0
401	2019	37.5	0.080757	0.525172	0.12045	0.0057676	0.10356	24.8298	0.118594	8	0.776785	8.74	0.135331	0.25292	0	C	0.104215	河北省	1	0.0057676	3.32652e-05	0
401	2020	42.86	0.087937	0.454608	0.107966	0.00578423	0.114442	24.7999	0.028186	7	1.16019	10.08	0.148068	0.214643	0	C	0.105815	河北省	1	0.00578423	3.34573e-05	0
401	2021	33.33	0.069315	0.440104	0.109749	0.00591606	0.0818355	24.8231	0.024181	9	1.18197	9	0.102957	0.156679	0	C	0.130167	河北省	1	0.00591606	3.49998e-05	0
401	2022	33.33	0.022685	0.474307	0.117235	0.00934613	0.0279388	24.8507	-0.049368	9	1.18878	11.8	0.0365891	0.151088	0	C	0.112633	河北省	1	0.00934613	8.73502e-05	0
404	2013	33.33	0.039853	0.609224	0.080282	0.00176854	0.0389321	22.5741	0.197908	9	1.25646	13.59	0.00150007	0.517339	0	C	0.178149	江西省	1	0.00176854	3.12774e-06	1
404	2014	33.33	0.043844	0.591573	0.081583	0.00297259	0.0462799	22.611	0.043652	9	1.27749	12.16	0.122724	0.537985	0.000556165	C	0.181999	江西省	1	0.00241642	8.83626e-06	1
404	2015	33.33	0.047574	0.574696	0.080489	0.00221585	0.0488834	22.665	-0.020955	9	1.33128	13.34	0.104088	0.512542	0	C	0.136941	江西省	1	0.00221585	4.90999e-06	1
404	2016	33.33	0.048845	0.598875	0.070092	0.00184341	0.0475601	22.8154	0.015888	9	1.32221	11.33	0.0241237	0.44286	5.43354e-07	C	0.250724	江西省	1	0.00184287	3.39817e-06	1
404	2017	37.5	0.021256	0.602868	0.065238	0.00144496	0.021807	23.0237	0.164969	8	1.29524	8.1	-0.0162581	0.400295	0	C	0.18443	江西省	1	0.00144496	2.0879e-06	1
404	2018	33.33	0.016226	0.582463	0.035811	0.00141048	0.014098	23.0352	0.098187	9	1.36063	8.1	0.0170742	0.405031	0.000549694	C	0.277327	江西省	1	0.000860787	1.98945e-06	1
404	2019	33.33	0.009759	0.584174	0.036696	0.0647991	0.00894973	23.0504	0.076132	9	1.42937	8.74	0.0763481	0.435315	0.0640323	C	0.346986	江西省	1	0.000766776	0.00419892	1
404	2020	37.5	0.016611	0.596269	0.028765	0.0758914	0.0140172	23.1155	0.090078	8	1.35613	10.08	0.0511948	0.470345	0.0753646	C	0.312273	江西省	1	0.000526713	0.0057595	1
404	2021	33.33	0.024691	0.606311	0.027024	0.066672	0.0144879	23.1856	0.262707	9	1.33046	9	0.136239	0.528003	0.0662976	C	0.376057	江西省	1	0.000374346	0.00444515	1
404	2022	33.33	0.033204	0.611478	0.024787	0.0899298	0.0343084	23.2548	-0.007847	9	1.23293	11.8	0.0705238	0.486363	0.0244458	C	0.40004	江西省	1	0.0654839	0.00808736	1
407	2013	36.36	0.014571	0.615876	0.053197	0.0255329	0.0111616	21.9735	0.021108	11	0.864199	13.59	0.00490185	0.373491	0	C	0.188293	山东省	0	0.0255329	0.000651929	0
407	2014	36.36	0.012915	0.506253	0.03982	0.0332148	0.00365118	22.1349	0.286407	11	1.10151	12.16	0.0143129	0.300894	0	C	0.200516	山东省	0	0.0332148	0.00110322	0
407	2015	36.36	0.009988	0.494332	0.050022	0.0298828	0.00673617	22.1468	-0.126349	11	0.94427	13.34	0.0157754	0.163269	0	C	0.201513	山东省	0	0.0298828	0.000892983	0
407	2016	36.36	-0.075581	0.41451	0.054822	0.0312963	-0.073482	22.1825	0.055949	11	1.12267	11.33	0.0118844	0.221805	0	D	0.164809	山东省	0	0.0312963	0.000979457	0
407	2017	44.44	0.024321	0.465132	0.036858	0.0328443	0.0285271	22.3417	0.444625	9	0.864609	8.1	0.0400703	0.219493	0	D	0.153716	山东省	0	0.0328443	0.00107875	0
407	2018	40	0.028301	0.574102	0.028311	0.012819	0.0382161	22.5838	0.221487	10	0.726325	8.1	0.0441794	0.355498	0	D	0.171514	山东省	0	0.012819	0.000164326	0
407	2019	40	0.031333	0.552642	0.027771	0.022851	0.0444449	22.5965	0.143822	10	0.688845	8.74	0.0907619	0.345311	0	D	0.136537	山东省	0	0.022851	0.000522169	0
407	2020	40	0.031934	0.570321	0.029614	0.0213679	0.0399088	22.6332	-0.140591	10	0.723314	10.08	0.0666096	0.293329	0.00296187	D	0.170256	山东省	0	0.018406	0.000456588	0
407	2021	33.33	0.015477	0.570659	0.040063	0.0319481	0.033458	22.6746	-0.010604	9	0.632087	9	0.0413913	0.310505	0	D	0.155173	山东省	0	0.0319481	0.00102068	0
407	2022	33.33	0.025443	0.567544	0.026785	0.0306063	0.0318498	22.6915	0.021467	9	0.632444	11.8	0.0375955	0.290848	0	D	0.161604	山东省	0	0.0306063	0.000936746	0
417	2013	36.36	0.063087	0.540901	0.076018	0.0177689	0.0772363	22.7405	0.088354	11	1.26963	13.59	0.049935	0.530565	0	F	0.520357	安徽省	1	0.0177689	0.000315733	1
417	2014	36.36	0.056121	0.532677	0.086317	0.0533216	0.0726163	22.7964	0.006273	11	1.20763	12.16	0.0566303	0.52287	0	F	0.496234	安徽省	1	0.0533216	0.0028432	1
417	2015	36.36	0.040088	0.530825	0.090709	0.101254	0.0525301	22.8389	-0.020798	11	1.0704	13.34	0.0352456	0.520672	0	F	0.429032	安徽省	1	0.101254	0.0102523	1
417	2016	40	0.039236	0.551745	0.089753	0.0957389	0.0512657	22.9452	-0.002963	10	1.11922	11.33	0.0712094	0.511982	0	F	0.425049	安徽省	1	0.0957389	0.00916593	1
417	2017	36.36	0.02931	0.572341	0.090798	0.103929	0.0409867	23.0354	0.067182	11	1.06343	8.1	0.0628075	0.500963	0	F	0.44382	安徽省	1	0.103929	0.0108013	1
417	2018	36.36	0.029851	0.575794	0.09641	0.0833688	0.0412068	23.0758	0.028107	11	1.01869	8.1	0.0659034	0.526133	0.00526342	F	0.373045	安徽省	1	0.0781053	0.00695035	1
417	2019	36.36	0.022839	0.562743	0.099493	0.0907626	0.0303535	23.1047	0.021215	11	0.926892	8.74	-0.0363682	0.498712	0	F	0.316507	安徽省	1	0.0907626	0.00823784	1
417	2020	44.44	0.017011	0.564571	0.159611	0.0855253	0.0201966	23.1326	-0.419745	9	1.05167	10.08	0.0245525	0.469747	0	F	0.36471	安徽省	1	0.0855253	0.00731457	1
417	2021	44.44	0.019147	0.609406	0.164173	0.0907377	0.0210397	23.28	0.001272	9	1.0364	9	0.0750719	0.511678	0	F	0.352347	安徽省	1	0.0907377	0.00823334	1
417	2022	50	0.017444	0.601921	0.16624	0.0924801	0.0163343	23.293	-0.005665	8	1.08861	11.8	0.0456116	0.492797	0	F	0.356235	安徽省	1	0.0924801	0.00855257	1
419	2013	33.33	0.038086	0.520257	0.105413	0	0.034364	22.0622	0.101738	9	1.01425	13.59	0.0789586	0.462589	0	F	0.287123	湖南省	1	0	0	1
419	2014	33.33	0.036475	0.487812	0.099099	0.0475201	0.0390768	22.0529	0.00736	9	1.13176	12.16	0.0471931	0.461354	0	F	0.322301	湖南省	1	0.0475201	0.00225816	1
419	2015	33.33	0.028826	0.487041	0.10667	0.0625922	0.0296362	22.0695	-0.030409	9	1.12436	13.34	0.0395995	0.426671	0	F	0.336363	湖南省	1	0.0625922	0.00391778	1
419	2016	33.33	0.029267	0.475139	0.111347	0.0725417	0.0289536	22.1039	-0.093825	9	1.08095	11.33	0.0223365	0.426869	0	F	0.34461	湖南省	1	0.0725417	0.0052623	1
419	2017	33.33	0.035488	0.470669	0.110382	0.0694207	0.0377694	22.1479	0.03966	9	1.19064	8.1	0.0620437	0.422551	0	F	0.32718	湖南省	1	0.0694207	0.00481924	1
419	2018	33.33	0.034157	0.394411	0.117221	0	0.0441442	22.3181	-0.040527	9	1.3565	8.1	-0.00671557	0.36194	0	F	0.227802	湖南省	1	0	0	1
419	2019	33.33	0.039205	0.374371	0.115901	0.25297	0.0421404	22.3529	-0.082068	9	1.44491	8.74	-0.01389	0.33125	0	F	0.435409	湖南省	1	0.25297	0.0639938	1
419	2020	33.33	0.038755	0.348544	0.183168	0.260877	0.0273048	22.3971	-0.37987	9	1.75958	10.08	0.0128587	0.292284	0	F	0.473065	湖南省	1	0.260877	0.0680568	1
419	2021	33.33	0.027733	0.424588	0.140633	0.213702	0.0271167	22.4802	0.005331	9	1.84404	9	0.0590868	0.366544	0	F	0.423967	湖南省	1	0.213702	0.0456685	1
419	2022	33.33	0.031636	0.359517	0.148187	0.231554	0.0352989	22.378	-0.078472	9	2.00557	11.8	0.00535035	0.314606	0	F	0.417078	湖南省	1	0.231554	0.0536175	1
421	2013	37.5	0.040215	0.47894	0.032492	0.0299935	-0.0848237	21.6041	-0.053212	8	1.59471	13.59	0.0790737	0.376575	0	S	0.171656	江苏省	1	0.0299935	0.00089961	0
421	2014	37.5	0.072774	0.387614	0.04415	0.0976262	-0.118879	21.5601	-0.056509	8	1.79692	12.16	0.126482	0.373146	4.33311e-05	S	0.261642	江苏省	1	0.0975829	0.00953088	0
421	2015	37.5	0.05394	0.474536	0.041058	0.0711134	0.0110326	22.6228	1.53506	8	0.894007	13.34	-0.0154273	0.369787	0	D	0.168913	江苏省	1	0.0711134	0.00505711	0
421	2016	37.5	0.041042	0.491874	0.047865	0.0542124	0.0260866	22.6752	-0.024196	8	0.936719	11.33	-0.0194627	0.318677	5.67996e-07	D	0.132357	江苏省	1	0.0542118	0.00293898	0
421	2017	33.33	0.022827	0.686656	0.043564	0.0232973	0.0311049	23.1139	-0.071596	9	0.780774	8.1	0.246027	0.460947	5.32621e-06	D	0.252208	江苏省	1	0.023292	0.000542764	0
421	2018	37.5	0.021079	0.697497	0.045372	0.0112536	0.0258866	23.1599	-0.028096	8	0.837959	8.1	0.0821923	0.538501	0	D	0.165332	江苏省	1	0.0112536	0.000126643	0
421	2019	33.33	0.015037	0.705187	0.045272	0.0242463	0.0208655	23.219	0.024456	9	0.95006	8.74	-0.074743	0.53822	0	D	0.0917175	江苏省	1	0.0242463	0.000587884	0
421	2020	33.33	0.053844	0.649452	0.02756	0.0262141	0.0778272	23.1207	0.903233	9	1.29514	10.08	-0.129292	0.306835	0	D	0.133903	江苏省	1	0.0262141	0.00068718	0
421	2021	33.33	0.011834	0.712896	0.053883	0.020486	0.0149187	23.3748	-0.475309	9	1.09034	9	0.0736637	0.414011	0	D	0.165077	江苏省	1	0.020486	0.000419678	0
421	2022	37.5	0.005626	0.740399	0.030681	0.0182676	0.00858642	23.4617	0.981931	8	1.10182	11.8	-0.0377783	0.398258	0	D	0.114292	江苏省	1	0.0182676	0.000333704	0
423	2013	33.33	0.203975	0.149746	0.089308	0.00048756	0.229651	22.5116	0.314204	9	5.1137	13.59	0.147012	0.149746	0	C	0.372303	山东省	1	0.00048756	2.37714e-07	0
423	2014	33.33	0.183953	0.192	0.092669	0.00988114	0.200963	22.7328	-0.001816	9	3.99947	12.16	0.0880848	0.192	0	C	0.352904	山东省	1	0.00988114	9.76369e-05	0
423	2015	33.33	0.190244	0.177256	0.077653	0.00940498	0.206361	22.8761	0.359354	9	4.42129	13.34	0.113557	0.167963	0	C	0.203429	山东省	1	0.00940498	8.84536e-05	0
423	2016	33.33	0.186454	0.157136	0.078016	0.0068353	0.20698	23.0208	0.159179	9	5.08731	11.33	0.0627739	0.157136	0	C	0.149144	山东省	1	0.0068353	4.67213e-05	0
423	2017	33.33	0.165158	0.202369	0.078411	0.00410436	0.187809	23.239	0.167039	9	3.94857	8.1	0.141999	0.202369	0	C	0.14362	山东省	1	0.00410436	1.68457e-05	0
423	2018	33.33	0.150441	0.183198	0.0494	0.00872419	0.164237	23.353	-0.004615	9	4.36677	8.1	0.0727507	0.183198	0	C	0.162829	山东省	1	0.00872419	7.61114e-05	0
423	2019	33.33	-0.038218	0.139923	0.099434	0.0651659	-0.0504845	23.1789	-0.489588	9	5.20566	8.74	-0.0961065	0.139923	0.0543853	C	0.230105	山东省	1	0.0107806	0.00424659	0
423	2020	33.33	0.003741	0.107124	0.115364	0.141031	0.0119422	23.1166	0.152373	9	7.46194	10.08	0.0731354	0.106753	0.131125	C	0.27366	山东省	1	0.00990612	0.0198897	0
423	2021	37.5	0.037746	0.140407	0.096949	0.221255	0.0425808	23.1767	0.128921	8	6.01572	9	0.240875	0.138844	0.212144	C	0.500612	山东省	1	0.00911142	0.0489538	0
423	2022	37.5	0.061689	0.18055	0.095787	0.152814	0.0671286	23.2595	0.0501	8	4.65731	11.8	0.169805	0.178647	0.147314	C	0.577948	山东省	1	0.00550048	0.0233522	0
425	2013	44.44	0.03153	0.598504	0.052552	0	0.0325803	24.6171	-0.159891	9	1.95861	13.59	-0.00780216	0.286225	0	C	0.13454	江苏省	1	0	0	0
425	2014	44.44	0.00833	0.581602	0.080443	0.0139814	0.00859645	24.612	-0.136636	9	1.84887	12.16	0.0151005	0.299227	0	C	0.119571	江苏省	1	0.0139814	0.00019548	0
425	2015	44.44	-0.001468	0.517557	0.088338	0.0239077	-0.0232939	24.4777	-0.285264	9	1.70243	13.34	0.00252276	0.238334	0	C	0.143186	江苏省	1	0.0239077	0.000571578	0
425	2016	37.5	0.004925	0.534267	0.088952	0.0607373	-0.000707693	24.5069	0.014011	8	1.56135	11.33	0.0510571	0.266856	0	C	0.173208	江苏省	1	0.0607373	0.00368902	0
425	2017	50	0.02067	0.516661	0.074365	0.0516586	0.0191405	24.6307	0.724629	8	1.73068	8.1	0.0633596	0.341246	0	C	0.191109	江苏省	1	0.0516586	0.00266861	0
425	2018	50	0.033562	0.504644	0.017625	0	0.0282311	24.8382	0.524488	8	1.69051	8.1	0.0540199	0.363846	0	C	0.185415	江苏省	1	0	0	0
425	2019	44.44	0.047164	0.564685	0.014918	0.031073	0.0479283	25.0709	0.332492	9	1.63734	8.74	0.0664444	0.444809	8.22212e-06	C	0.236812	江苏省	1	0.0310648	0.000965531	0
425	2020	44.44	0.040804	0.627759	0.013852	0.0297472	0.0417267	25.2428	0.249969	9	1.37957	10.08	0.0303843	0.478976	0.00262016	C	0.217906	江苏省	1	0.0271271	0.000884897	0
425	2021	44.44	0.051325	0.662188	0.014478	0.0364255	0.0518233	25.424	0.140053	9	1.34913	9	0.0733683	0.52016	0.00206686	C	0.24725	江苏省	1	0.0343587	0.00132682	0
425	2022	33.33	0.024529	0.687841	0.024352	0.069283	0.0295572	25.8885	0.112532	9	1.33733	11.8	0.00904074	0.42512	0.037999	C	0.217566	江苏省	1	0.031284	0.00480013	0
426	2013	33.33	0.011735	0.358713	0.2026	0	0.0165995	22.172	-0.06512	9	0.858388	13.59	0.00778877	0.204879	0	B	0.191018	内蒙古自治区	0	0	0	1
426	2014	33.33	0.040158	0.299452	0.136742	0.0188661	0.00587529	22.0927	0.402081	9	0.6639	12.16	-0.0494659	0.153251	2.59094e-05	B	0.0436575	内蒙古自治区	0	0.0188402	0.00035593	1
426	2015	33.33	-0.007095	0.337222	0.21625	0.0181868	-0.00384551	22.128	-0.284352	9	0.662811	13.34	-0.0115078	0.122458	0	B	0.0415808	内蒙古自治区	0	0.0181868	0.000330759	1
426	2016	33.33	0.009137	0.501488	0.232129	0.00758979	0.0152874	23.0018	0.043384	9	0.802024	11.33	0.0201152	0.186516	0	B	0.128605	内蒙古自治区	0	0.00758979	5.76049e-05	1
426	2017	33.33	0.059322	0.423948	0.106535	0.00794069	0.0821712	22.9566	1.43897	9	0.496881	8.1	0.125053	0.16166	0	B	0.0655957	内蒙古自治区	0	0.00794069	6.30546e-05	1
426	2018	33.33	-0.019101	0.427777	0.09772	0	0.0140016	22.9131	0.155136	9	0.362882	8.1	0.128455	0.176476	0	B	0.0088821	内蒙古自治区	0	0	0	1
426	2019	33.33	0.011026	0.420149	0.2951	0.0288579	-0.0120933	22.95	-0.489588	9	0.265124	8.74	0.0477492	0.179141	0	B	0.0534095	内蒙古自治区	0	0.0288579	0.000832781	1
426	2020	33.33	-0.019738	0.446472	0.276086	0.0237312	-0.0144092	22.9549	0.076175	9	0.346651	10.08	0.0448075	0.216054	0	B	0.0381157	内蒙古自治区	0	0.0237312	0.000563168	1
426	2021	33.33	0.027224	0.406827	0.17015	0.0206638	0.0426888	22.9264	1.13654	9	0.244442	9	0.0759965	0.188654	0	B	0.0356722	内蒙古自治区	0	0.0206638	0.000426995	1
426	2022	33.33	0.018068	0.422657	0.123833	0.0209539	0.0220412	22.9875	0.038373	9	0.234473	11.8	0.0807068	0.223087	0	B	0.051486	内蒙古自治区	0	0.0209539	0.000439067	1
428	2013	55.56	0.013847	0.76369	0.362314	0	0.0232123	22.8078	0.082586	9	0.623399	13.59	0.0266352	0.363979	0	H	0.0289817	湖南省	1	0	0	1
428	2014	50	-0.010396	0.80305	0.362314	0.000325	-0.0123947	22.9458	-0.149701	8	0.693789	12.16	0.0125288	0.403047	0	H	0.0334657	湖南省	1	0.000325	1.05625e-07	1
428	2015	50	-0.003674	0.642123	0.362314	0.000460195	-0.0237033	22.977	-0.211163	8	0.829425	13.34	0.0192446	0.325822	0	H	0.07756	湖南省	1	0.000460195	2.11779e-07	1
428	2016	55.56	-0.049143	0.666576	0.362314	0.00329815	-0.0469322	22.9103	-0.159735	9	0.712273	11.33	0.011545	0.260818	0	H	0.0561954	湖南省	1	0.00329815	1.08778e-05	1
428	2017	55.56	-0.007831	0.676985	0.362314	0.0137013	-0.0889373	22.9235	0.059095	9	0.674274	8.1	0.0206686	0.296907	0	H	0.102766	湖南省	1	0.0137013	0.000187726	1
428	2018	55.56	-0.097033	0.658974	0.362314	0.031838	-0.0656302	22.6969	-0.098735	9	0.628347	8.1	0.019057	0.212797	0	H	0.0778876	湖南省	1	0.031838	0.00101366	1
428	2019	55.56	0.000313	0.626011	0.362314	0.0183659	-0.0420838	22.6054	0.159084	9	0.522864	8.74	0.0595664	0.199923	0	H	0.0414782	湖南省	1	0.0183659	0.000337306	1
428	2020	57.14	-0.097332	0.699642	0.362314	0.0224235	-0.0966838	22.5352	-0.489588	7	0.367177	10.08	-0.0100108	0.276943	0	H	0.038238	湖南省	1	0.0224235	0.000502814	1
428	2021	50	0.001259	0.681896	0.362314	0.0251767	-0.072525	22.451	0.152841	8	0.349097	9	0.00582909	0.330218	0	H	0.0595466	湖南省	1	0.0251767	0.000633867	1
428	2022	55.56	-0.071362	0.738665	0.362314	0.0221646	-0.0699064	22.3902	-0.202914	9	0.322708	11.8	0.000960701	0.330946	0	H	0.0572485	湖南省	1	0.0221646	0.000491268	1
429	2013	36.36	0.007881	0.601973	0.137737	0.0496587	0.00507897	23.2644	0.200584	11	0.693643	13.59	0.0596678	0.0624849	0	G	0.127892	广东省	1	0.0496587	0.00246598	0
429	2014	36.36	0.028677	0.530826	0.115326	0.155893	0.0293617	23.2501	0.096082	11	0.58221	12.16	0.0772958	0.056033	0	G	0.200788	广东省	1	0.155893	0.0243026	0
429	2015	36.36	0.044552	0.493845	0.107544	0.148643	0.0454457	23.2171	0.062158	11	0.609604	13.34	0.0823433	0.0486069	0	G	0.23014	广东省	1	0.148643	0.0220949	0
429	2016	35.71	0.072942	0.449772	0.067181	0.107118	0.0851503	23.5004	0.827921	14	1.72895	11.33	0.119724	0.0540222	0	G	0.269089	广东省	1	0.107118	0.0114742	0
429	2017	33.33	0.103504	0.427832	0.061373	0.10616	0.109697	23.528	0.093452	14	1.2004	8.1	0.132842	0.0669614	0	G	0.249173	广东省	1	0.10616	0.0112699	0
429	2018	33.33	0.116799	0.383508	0.056977	0.000219626	0.126334	23.5142	0.041967	14	0.739076	8.1	0.117575	0.0471339	0	G	0.130665	广东省	1	0.000219626	4.82356e-08	0
429	2019	33.33	0.082015	0.420036	0.062847	0.104057	0.0997102	23.5954	-0.049945	14	1.63109	8.74	0.112509	0.0740917	0	G	0.263898	广东省	1	0.104057	0.0108278	0
429	2020	38.46	0.069088	0.481871	0.053806	0.088114	0.0915427	23.7063	0.239512	13	1.18907	10.08	0.133487	0.133975	0	G	0.232433	广东省	1	0.088114	0.00776407	0
429	2021	33.33	0.128566	0.400237	0.042285	0.0837087	0.165111	23.6611	0.395137	14	2.70186	9	0.194416	0.0545185	0	G	0.240397	广东省	1	0.0837087	0.00700714	0
429	2022	33.33	0.088546	0.439049	0.045921	0.0769703	0.112147	23.7323	-0.211689	14	2.89883	11.8	0.135787	0.0669024	0	G	0.288731	广东省	1	0.0769703	0.00592442	0
488	2013	33.33	0.014527	0.691966	0.058792	0.000409778	0.0077611	24.5845	0.031739	12	0.875434	13.59	0.0236232	0.258503	0	C	0.0540215	山东省	1	0.000409778	1.67918e-07	0
488	2014	33.33	0.007978	0.747491	0.060756	0.00159683	0.00149571	24.7632	-0.063133	12	0.838926	12.16	0.0173419	0.189157	0	C	0.0979619	山东省	1	0.00159683	2.54987e-06	0
488	2015	33.33	0.012544	0.778623	0.068572	0.00160331	0.0131169	25.0795	0.057114	12	0.723028	13.34	-0.124694	0.276008	0	C	0.116844	山东省	1	0.00160331	2.57061e-06	0
488	2016	40	0.02458	0.725773	0.063875	0.0238105	0.024608	25.1335	0.117581	10	0.765743	11.33	0.0261656	0.226922	0	C	0.146675	山东省	1	0.0238105	0.000566942	0
488	2017	40	0.035588	0.713381	0.064785	0.0696476	0.0397914	25.3832	0.306002	10	0.863212	8.1	0.000225004	0.2536	0.00088994	C	0.206391	山东省	1	0.0687577	0.00485079	0
488	2018	36.36	0.024352	0.754349	0.033517	0.0460031	0.0261314	25.3803	-0.020246	11	0.781043	8.1	0.133876	0.209899	0	C	0.231073	山东省	1	0.0460031	0.00211629	0
488	2019	37.5	0.017898	0.731114	0.037332	0.0518826	0.0140873	25.3078	0.052628	8	0.853007	8.74	0.124876	0.190635	0	C	0.249103	山东省	1	0.0518826	0.0026918	0
488	2020	33.33	0.020816	0.718262	0.033362	0.0670056	0.0183141	25.2404	0.011222	9	0.702936	10.08	0.122957	0.176971	0.00210654	C	0.260939	山东省	1	0.064899	0.00448975	0
488	2021	33.33	0.025225	0.727832	0.028539	0.0794822	0.0296903	25.1402	0.074286	9	0.650451	9	0.103594	0.177918	0.00133853	C	0.249926	山东省	1	0.0781437	0.00631743	0
488	2022	36.36	0.003765	0.718529	0.023451	0.075105	0.00334079	25.1577	-0.030753	11	0.630448	11.8	0.0409227	0.184244	0.000886211	C	0.241182	山东省	1	0.0742188	0.00564077	0
501	2013	36.36	0.04798	0.752536	0.015543	0.0426295	0.068226	23.2597	0.130225	11	0.535432	13.59	0.146043	0.629281	0.00379916	F	0.210972	湖北省	1	0.0388304	0.00181728	1
501	2014	40	0.040972	0.759467	0.017122	0.0306279	0.0567806	23.4738	0.018928	10	0.374807	12.16	0.066141	0.599754	0	F	0.176432	湖北省	1	0.0306279	0.000938067	1
501	2015	36.36	0.045105	0.767476	0.016988	0.0287865	0.0590397	23.5998	0.021142	11	0.328652	13.34	0.0480719	0.498046	0	F	0.144931	湖北省	1	0.0287865	0.000828661	1
501	2016	40	0.055819	0.659722	0.015126	0.0280814	0.0725101	23.6019	0.009472	10	0.415385	11.33	0.0835836	0.477944	0	F	0.153764	湖北省	1	0.0280814	0.000788568	1
501	2017	36.36	0.068887	0.601671	0.01432	0.0272139	0.088057	23.6147	0.024447	11	0.536387	8.1	0.0143452	0.426391	0	F	0.138886	湖北省	1	0.0272139	0.000740596	1
501	2018	40	0.045876	0.639567	0.014241	0.00229224	0.0644715	23.8538	-0.022985	10	0.557286	8.1	0.109487	0.429727	0	F	0.139947	湖北省	1	0.00229224	5.25435e-06	1
501	2019	36.36	0.051918	0.596956	0.015607	0.0274601	0.065147	23.8843	0.002854	11	0.515833	8.74	0.0600944	0.446893	0	F	0.114591	湖北省	1	0.0274601	0.000754058	1
501	2020	36.36	0.024008	0.565163	0.029549	0.0296488	0.0312302	23.8501	-0.489588	11	0.492756	10.08	0.0539363	0.376158	0	F	0.11272	湖北省	1	0.0296488	0.000879051	1
501	2021	36.36	0.026693	0.621204	0.037901	0.0296262	0.0353593	24.0622	-0.067141	11	0.438762	9	0.0772074	0.377656	0	F	0.106184	湖北省	1	0.0296262	0.000877709	1
501	2022	36.36	0.009911	0.648298	0.035177	0.0251088	0.0142955	24.1489	-0.110764	11	0.384041	11.8	0.020281	0.358119	0	F	0.0996796	湖北省	1	0.0251088	0.000630451	1
503	2013	42.86	0.008636	0.109044	0.362314	0.121084	0.0138319	21.0796	0.067223	7	7.37872	13.59	0.111752	0.0650199	0.0792157	I	0.502893	山东省	0	0.0418682	0.0146613	0
503	2014	42.86	0.013476	0.074383	0.362314	0.132153	-0.0485804	21.0844	-0.052622	7	11.0577	12.16	-0.0172886	0.0571456	0.0864501	I	0.636861	山东省	0	0.0457034	0.0174645	0
503	2015	42.86	0.006508	0.068741	0.362314	0.137824	-0.0464791	21.1165	-0.006377	7	11.7849	13.34	0.00905026	0.0676904	0.0865377	I	0.696002	山东省	0	0.0512865	0.0189955	0
503	2016	42.86	0.00878	0.0533	0.362314	0.122416	-0.0606012	21.1236	0.118693	7	14.2376	11.33	0.0153742	0.0524453	0.0778081	I	0.746002	山东省	0	0.0446078	0.0149856	0
503	2017	42.86	-0.000207	0.0533	0.362314	0.0889256	-0.173855	21.0938	-0.151451	7	17.1498	8.1	-0.129292	0.0435554	0.0498098	I	0.531061	山东省	1	0.0391159	0.00790777	0
503	2018	33.33	-0.14739	0.0533	0.362314	0.0532837	-0.139301	20.9704	-0.481069	9	12.2534	8.1	-0.0181053	0.048998	0.0530812	I	0.582403	山东省	1	0.000202521	0.00283915	0
503	2019	33.33	0.01187	0.059551	0.362314	0.0885573	-0.0165472	20.9896	0.360628	9	11.6691	8.74	0.0506003	0.0595511	0.0748332	I	0.634103	山东省	1	0.0137241	0.00784239	0
503	2020	33.33	-0.187646	0.256475	0.362314	0.35481	-0.183409	20.9832	0.596241	9	3.09799	10.08	-0.0717189	0.217876	0.340919	I	0.737807	山东省	1	0.0138902	0.12589	0
503	2021	33.33	-0.148554	0.339746	0.362314	0.35534	-0.158858	20.8992	0.21769	9	2.17652	9	-0.0879145	0.299755	0.338644	I	0.651308	山东省	1	0.0166959	0.126266	0
503	2022	33.33	-0.076459	0.354584	0.362314	0.398935	-0.0895744	20.8228	0.231925	9	1.9996	11.8	-0.129292	0.30784	0.380145	I	0.552339	山东省	1	0.0187898	0.159149	0
507	2013	50	0.023178	0.354787	0.075446	0.0370729	-0.0139676	22.0922	0.973029	8	2.61052	13.59	0.00326648	0.0804577	0	G	0.143209	广东省	1	0.0370729	0.0013744	0
507	2014	37.5	0.003158	0.50672	0.05542	0.221977	-0.00164451	22.4023	0.656754	8	0.736966	12.16	0.0381838	0.211525	0	G	0.310485	广东省	1	0.221977	0.0492737	0
507	2015	37.5	0.014714	0.488875	0.069021	0.2756	-0.00528525	22.4234	-0.054406	8	0.90232	13.34	0.0377288	0.166093	0	G	0.354154	广东省	1	0.2756	0.0759555	0
507	2016	33.33	0.021014	0.490038	0.073216	0.27104	0.0149328	22.4674	-0.109526	9	0.999855	11.33	0.0488306	0.141243	0	G	0.326915	广东省	1	0.27104	0.0734628	0
507	2017	37.5	0.028042	0.477613	0.073201	0.259288	0.0229348	22.5008	0.033041	8	1.12135	8.1	0.061915	0.131434	0	G	0.339577	广东省	1	0.259288	0.06723	0
507	2018	37.5	0.028223	0.522906	0.064851	0.0234756	0.0261113	22.6459	0.405413	8	0.87442	8.1	0.0553634	0.130782	0	G	0.162735	广东省	1	0.0234756	0.000551106	0
507	2019	37.5	0.026706	0.38872	0.057923	0.312635	0.0177243	22.948	0.270311	8	1.07026	8.74	0.033013	0.147598	0.0254029	G	0.445797	广东省	1	0.287232	0.0977408	0
507	2020	37.5	0.021318	0.56503	0.057469	0.178591	0.0163396	23.325	0.064271	8	0.908124	10.08	0.0228679	0.173031	0.000315785	G	0.345933	广东省	1	0.178275	0.0318948	0
507	2021	44.44	0.029647	0.583037	0.051479	0.128204	0.0303758	23.5989	0.805034	9	1.03508	9	0.0391539	0.201863	0.000228158	G	0.270603	广东省	1	0.127975	0.0164362	0
507	2022	50	0.022287	0.562207	0.072618	0.0810704	0.0248789	23.7635	-0.177249	8	1.20895	11.8	0.0622515	0.187963	0.000167107	G	0.280317	广东省	1	0.0809033	0.00657241	0
513	2013	45.45	0.079803	0.451033	0.094679	0.00325566	0.0898655	22.6052	0.171206	11	1.27946	13.59	0.0670098	0.292431	0.00172633	C	0.119162	广东省	0	0.00152933	1.05993e-05	0
513	2014	45.45	0.075812	0.440964	0.083785	0.020243	0.0802461	22.7115	0.200394	11	1.18609	12.16	0.0982381	0.32555	0.000879627	C	0.11825	广东省	0	0.0193633	0.000409777	0
513	2015	45.45	0.081654	0.404534	0.091579	0.023053	0.085712	22.8124	0.194127	11	1.13406	13.34	0.11486	0.323928	0.000815747	C	0.121882	广东省	0	0.0222373	0.000531441	0
513	2016	45.45	0.07882	0.325153	0.094697	0.0145607	0.0831679	23.0774	0.155767	11	1.80351	11.33	0.121491	0.325049	0.000571651	C	0.210389	广东省	0	0.013989	0.000212013	0
513	2017	50	0.207023	0.293382	0.10948	0.0127227	0.0855081	23.4894	0.114901	10	2.57307	8.1	0.0827706	0.293313	0.000549289	C	0.479565	广东省	0	0.0121735	0.000161868	0
513	2018	50	0.067769	0.326166	0.061663	0.0242951	0.0753076	23.5819	0.038646	10	2.32267	8.1	0.0726958	0.240081	0.000913828	C	0.516797	广东省	0	0.0233813	0.000590251	0
513	2019	50	0.081305	0.317149	0.067061	0.0276434	0.0966506	23.6123	0.059142	10	2.43182	8.74	0.0983043	0.241448	0.000956354	C	0.520893	广东省	0	0.026687	0.000764155	0
513	2020	45.45	0.103509	0.337565	0.063143	0.0373448	0.11393	23.7481	0.121018	11	2.40467	10.08	0.104938	0.244329	0.00126196	C	0.520752	广东省	0	0.0360828	0.00139463	0
513	2021	45.45	0.087257	0.360313	0.055055	0.0363263	0.100101	23.8311	0.14671	11	2.11884	9	0.085032	0.240113	0.00816977	C	0.445159	广东省	0	0.0281565	0.0013196	0
513	2022	45.45	0.078647	0.399302	0.052009	0.0317866	0.098248	23.9367	0.046893	11	2.29662	11.8	0.11151	0.254233	0.00434727	C	0.450505	广东省	0	0.0274394	0.00101039	0
516	2013	36.36	0.033648	0.644833	0.078402	0.0065048	0.0514959	22.0074	0.047913	11	0.606689	13.59	0.0907799	0.431994	0.0065048	F	0.353718	陕西省	0	0	4.23124e-05	1
516	2014	36.36	0.099697	0.545332	0.071587	0.0726457	0.0880135	21.9798	0.089092	11	0.767485	12.16	0.0870625	0.291661	0.00664821	F	0.377954	陕西省	0	0.0659975	0.0052774	1
516	2015	36.36	0.045356	0.373586	0.081878	0.0508232	0.0532027	22.3935	0.004383	11	1.45645	13.34	0.0516106	0.181294	0.00766779	F	0.497425	陕西省	0	0.0431554	0.002583	1
516	2016	36.36	0.036235	0.370194	0.082543	0.034191	0.0503618	22.438	0.007772	11	1.44384	11.33	0.079072	0.184187	0.00337227	F	0.511855	陕西省	0	0.0308188	0.00116903	1
516	2017	36.36	0.033738	0.377534	0.084592	0.0330032	0.0456746	22.4867	0.032773	11	1.02109	8.1	0.0662419	0.212771	0.00422931	F	0.363988	陕西省	0	0.0287738	0.00108921	1
516	2018	33.33	0.207023	0.209426	0.1353	0.00266082	0.0063506	22.712	-0.489588	9	2.46326	8.1	-0.105677	0.111976	0.00203021	Q	0.199054	陕西省	0	0.000630617	7.07998e-06	1
516	2019	33.33	-0.041127	0.501937	0.362314	0.0305674	-0.0468748	23.029	-0.489588	9	0.868468	8.74	-0.00342176	0.161877	0.0301526	Q	0.138791	陕西省	0	0.00041485	0.000934368	1
516	2020	33.33	0.002873	0.584864	0.282921	0.043605	-0.0630518	23.2185	0.621658	9	0.744188	10.08	0.00340879	0.203692	0.0426955	Q	0.129116	陕西省	0	0.000909515	0.00190139	1
516	2021	33.33	-0.063448	0.599747	0.214518	0.024415	-0.0631626	23.3126	0.817768	9	0.666842	9	0.034259	0.217012	0.0221421	Q	0.138577	陕西省	0	0.00227288	0.00059609	1
516	2022	33.33	-0.090118	0.679528	0.230456	0.0142054	-0.0806716	23.3083	-0.071947	9	0.671376	11.8	0.0347807	0.342643	0.0120217	Q	0.103033	陕西省	0	0.00218365	0.000201793	1
519	2013	33.33	0.077167	0.266653	0.091897	0.0015456	0.0920678	22.3163	1.76573	9	2.32434	13.59	-0.0252813	0.0830637	0.000800241	C	0.275853	湖南省	1	0.000745358	2.38888e-06	1
519	2014	33.33	0.080628	0.187715	0.088573	0.0155382	0.0929556	22.3142	-0.021418	9	2.92744	12.16	-0.0404727	0.0740301	0.000900656	C	0.125931	湖南省	1	0.0146376	0.000241436	1
519	2015	33.33	0.043789	0.192024	0.124281	0.00284983	0.0475971	22.3634	-0.248665	9	2.88042	13.34	-0.027406	0.0841822	0.00164265	C	0.0736119	湖南省	1	0.00120718	8.12154e-06	1
519	2016	33.33	0.015138	0.282296	0.12651	0.00618089	0.0142271	23.0516	1.48504	9	2.38084	11.33	0.0153208	0.216121	0.00064971	C	0.273815	湖南省	1	0.00553118	3.82035e-05	1
519	2017	37.5	0.012361	0.226262	0.116577	0.00589564	0.0175387	22.9983	0.256374	8	3.20422	8.1	0.0551965	0.203238	0.000194056	C	0.245574	湖南省	1	0.00570158	3.47585e-05	1
519	2018	33.33	0.033357	0.245685	0.073601	0.00592085	0.0399965	23.0672	0.037321	9	3.1933	8.1	0.143806	0.228798	0	C	0.311209	湖南省	1	0.00592085	3.50565e-05	1
519	2019	33.33	0.023178	0.256386	0.076014	0.00603169	0.0286563	23.1222	0.074298	9	2.97258	8.74	0.0828303	0.245799	0	C	0.359686	湖南省	1	0.00603169	3.63813e-05	1
519	2020	37.5	0.022567	0.29993	0.066021	0.01268	0.033503	23.222	0.21448	8	2.48869	10.08	0.148218	0.297752	0.00821918	C	0.453112	湖南省	1	0.00446085	0.000160783	1
519	2021	44.44	0.034591	0.357772	0.069618	0.0208325	0.0442623	23.3645	0.162563	9	2.14113	9	0.112138	0.355547	0.017818	C	0.475497	湖南省	1	0.00301447	0.000433992	1
519	2022	44.44	0.054593	0.350022	0.086346	0.00835025	0.0625052	23.4315	-0.106482	9	2.2137	11.8	0.0254867	0.337647	0.00593207	C	0.449847	湖南省	1	0.00241818	6.97267e-05	1
521	2013	44.44	0.032402	0.623602	0.038105	0.00260513	0.032268	22.8659	0.132381	9	1.36117	13.59	0.0632459	0.600695	0	C	0.268522	安徽省	1	0.00260513	6.78671e-06	1
521	2014	33.33	0.031125	0.61834	0.043499	0.0022636	0.0329136	22.9215	0.021432	9	1.37828	12.16	0.0183664	0.569765	0	C	0.298103	安徽省	1	0.0022636	5.12388e-06	1
521	2015	33.33	0.002341	0.622796	0.040293	0.00342857	0.0109797	22.9278	-0.032419	9	1.40039	13.34	0.0233248	0.58829	0	C	0.231592	安徽省	1	0.00342857	1.17551e-05	1
521	2016	33.33	0.017603	0.586964	0.037691	0.00338482	0.0135692	23.2496	0.202661	9	1.50544	11.33	0.0787836	0.539036	0.000964233	C	0.328109	安徽省	1	0.00242059	1.1457e-05	1
521	2017	33.33	0.002261	0.676899	0.029584	0.003522	-0.00265249	23.4934	0.34093	9	1.30589	8.1	-0.034552	0.555932	0.000980279	C	0.334805	安徽省	1	0.00254172	1.24045e-05	1
521	2018	33.33	0.002241	0.66999	0.018177	0.00360499	0.00435581	23.4681	0.041241	9	1.22158	8.1	-0.0141732	0.502145	0.000594638	C	0.299119	安徽省	1	0.00301035	1.29959e-05	1
521	2019	33.33	0.003064	0.640058	0.019977	0.007328	0.00284186	23.3767	-0.053568	9	1.25092	8.74	0.090479	0.53395	0.0005443	C	0.395279	安徽省	1	0.0067837	5.36997e-05	1
521	2020	33.33	-0.004913	0.69186	0.018212	0.00628011	-0.0130373	23.5023	-0.070391	9	1.10703	10.08	0.0871568	0.571868	0.0029337	C	0.415809	安徽省	1	0.00334641	3.94398e-05	1
521	2021	33.33	0.005733	0.671189	0.018499	0.00468366	-0.0018933	23.4439	0.171881	9	1.10662	9	0.0105937	0.597222	0.00118476	C	0.395641	安徽省	1	0.0034989	2.19367e-05	1
521	2022	33.33	0.017104	0.658092	0.017738	0.014327	0.0153815	23.5083	0.121015	9	1.14828	11.8	0.0904397	0.605474	0.00355922	C	0.436504	安徽省	1	0.0107678	0.000205263	1
524	2013	37.5	0.045218	0.160154	0.190337	0.248315	0.051176	20.4504	-0.036832	8	1.65532	13.59	0.0718383	0.160154	0.00101653	H	0.417883	广东省	1	0.247298	0.0616602	0
524	2014	33.33	0.046564	0.29115	0.200994	0.294011	0.0497659	20.4761	-0.046958	9	1.43333	12.16	0.0634364	0.29115	0.00155633	H	0.415287	广东省	1	0.292455	0.0864427	0
524	2015	33.33	0.046514	0.269534	0.204715	0.195089	0.0434704	20.553	0.013301	9	3.18115	13.34	0.0647634	0.269534	0.00135721	H	0.480744	广东省	1	0.193731	0.0380595	0
524	2016	33.33	0.035894	0.269299	0.239905	0.370776	0.0303183	20.5642	-0.009948	9	1.60088	11.33	0.0496956	0.269299	0.00130504	H	0.503915	广东省	1	0.369471	0.137475	0
524	2017	33.33	0.041727	0.419242	0.047441	0.261531	0.0465806	22.2135	1.76573	9	1.2886	8.1	0.114941	0.336323	0.000384863	H	0.575418	广东省	1	0.261146	0.0683984	0
524	2018	33.33	0.04756	0.432239	0.043883	0.00151881	0.049003	22.2457	0.107297	9	1.85187	8.1	0.0539023	0.358493	0.000309154	H	0.552388	广东省	1	0.00120966	2.30678e-06	0
524	2019	42.86	0.060548	0.425437	0.039165	0.0372054	0.0738223	22.2854	0.126342	7	1.66981	8.74	0.0659128	0.346424	0.0213515	H	0.575999	广东省	1	0.0158539	0.00138424	0
524	2020	33.33	-0.07438	0.321346	0.151574	0.0209585	-0.0899224	21.9814	-0.489588	9	1.87216	10.08	-0.12159	0.313411	0.000486574	H	0.487268	广东省	1	0.0204719	0.000439258	0
524	2021	37.5	-0.046091	0.283611	0.176773	0.0247653	-0.0493487	21.8668	-0.187075	8	2.08501	9	-0.031532	0.276274	0.000555216	L	0.474026	广东省	1	0.0242101	0.000613318	0
524	2022	37.5	-0.063859	0.310567	0.257441	0.0254839	-0.0686258	21.8174	-0.322189	8	1.59996	11.8	-0.0163034	0.297248	0.00016743	L	0.394321	广东省	1	0.0253165	0.00064943	0
528	2013	33.33	0.014959	0.577607	0.067222	7.60582e-06	0.0145303	23.8225	-0.003561	9	2.10755	13.59	0.0488481	0.275113	0	C	0.192828	广西壮族自治区	1	7.60582e-06	5.78485e-11	0
528	2014	33.33	0.009286	0.561288	0.085112	0.000672929	0.00721677	23.7583	-0.182069	9	2.0034	12.16	0.0266535	0.271383	0	C	0.190533	广西壮族自治区	1	0.000672929	4.52833e-07	0
528	2015	36.36	0.001019	0.563075	0.109556	0.00396728	-0.00560326	23.738	-0.35339	11	1.84091	13.34	0.00713261	0.213276	0	C	0.21338	广西壮族自治区	1	0.00396728	1.57393e-05	0
528	2016	36.36	0.002311	0.570183	0.097358	0.00445209	-0.00329587	23.7478	0.052522	11	1.45412	11.33	0.0669539	0.216113	0	C	0.233477	广西壮族自治区	1	0.00445209	1.98211e-05	0
528	2017	36.36	0.014879	0.579048	0.074102	0.00419791	0.0201397	23.7986	0.607934	11	1.32404	8.1	0.0439838	0.294634	0	C	0.184045	广西壮族自治区	1	0.00419791	1.76224e-05	0
528	2018	36.36	0.032083	0.614775	0.038626	0.00283014	0.038302	23.9895	0.605513	11	1.47985	8.1	0.0241831	0.318985	5.61575e-05	C	0.155141	广西壮族自治区	1	0.00277398	8.00969e-06	0
528	2019	36.36	0.03596	0.637307	0.036284	0.00588129	0.0441405	24.1198	0.060407	11	1.47221	8.74	0.0622062	0.296306	0.00167876	C	0.187883	广西壮族自治区	1	0.00420253	3.45896e-05	0
528	2020	36.36	0.039561	0.649732	0.030641	0.00814418	0.0459316	24.2499	0.199468	11	1.20983	10.08	0.0590355	0.375133	0.00265604	C	0.192008	广西壮族自治区	1	0.00548814	6.63276e-05	0
528	2021	36.36	0.025171	0.600767	0.030687	0.00920669	0.030377	24.4229	0.247719	11	1.51607	9	0.0209355	0.380938	0	C	0.167654	广西壮族自治区	1	0.00920669	8.47632e-05	0
528	2022	36.36	0.015307	0.593573	0.027668	0.0146018	0.0182207	24.4671	-0.077385	11	1.37294	11.8	0.0226885	0.381554	0.000710538	C	0.185805	广西壮族自治区	1	0.0138913	0.000213214	0
530	2013	33.33	0.05357	0.322938	0.116178	0	0.0451793	21.8109	0.00902	9	1.4615	13.59	0.00257144	0.3103	0	C	0.174072	辽宁省	1	0	0	0
530	2014	33.33	0.037499	0.324261	0.130251	0.0221149	0.0349945	21.8397	-0.071623	9	1.42697	12.16	0.00933085	0.304615	0	C	0.190262	辽宁省	1	0.0221149	0.000489068	0
530	2015	33.33	0.032141	0.335244	0.116357	0.185615	0.0309197	22.13	0.127517	9	1.0945	13.34	-0.0123866	0.315011	0	C	0.245587	辽宁省	1	0.185615	0.0344529	0
530	2016	33.33	0.036506	0.334328	0.112932	0.115214	0.0257814	22.3294	0.106985	9	1.51664	11.33	-0.00154636	0.293193	0	C	0.251762	辽宁省	1	0.115214	0.0132743	0
530	2017	33.33	0.0364	0.378105	0.111239	0.110264	0.0315152	22.4495	0.168708	9	1.26368	8.1	-0.0368754	0.287387	0	C	0.180859	辽宁省	1	0.110264	0.0121582	0
530	2018	33.33	0.020117	0.378905	0.099203	0.0180196	0.00693179	22.4404	-0.054647	9	1.42084	8.1	-0.0214892	0.273127	0	C	0.0796866	辽宁省	0	0.0180196	0.000324706	0
530	2019	33.33	0.015587	0.374875	0.101393	0.0174103	-0.0024785	22.4326	-0.068265	9	1.27039	8.74	0.00229754	0.274536	0	C	0.0776286	辽宁省	1	0.0174103	0.000303118	0
530	2020	33.33	0.004022	0.392913	0.092803	0.0222277	0.00409028	22.4605	-0.057092	9	1.30724	10.08	-0.00231317	0.308407	0	C	0.0879699	辽宁省	1	0.0222277	0.000494073	0
530	2021	40	-0.047979	0.468318	0.081664	0.0210533	-0.0605598	22.47	0.209545	10	1.25007	9	0.000264702	0.395072	0	C	0.112354	辽宁省	1	0.0210533	0.000443242	0
530	2022	33.33	0.002616	0.597436	0.064422	0.0151715	-0.037176	22.7517	0.384776	9	1.34902	11.8	-0.00739908	0.459016	0	C	0.14753	辽宁省	1	0.0151715	0.000230175	0
531	2013	36.36	0.044439	0.67673	0.046461	0.000266744	0.069777	22.8501	0.043476	11	0.873943	13.59	0.166787	0.310558	0	D	0.1687	广东省	1	0.000266744	7.11524e-08	0
531	2014	36.36	0.105837	0.535875	0.037531	0.012291	0.12703	22.7373	0.339516	11	0.958377	12.16	0.0660984	0.194214	0	D	0.200827	广东省	1	0.012291	0.00015107	0
531	2015	36.36	0.058566	0.52846	0.064401	0.0109866	0.0684329	22.8482	-0.489588	11	0.753549	13.34	0.0309286	0.14854	0	D	0.135713	广东省	1	0.0109866	0.000120705	0
531	2016	36.36	0.063939	0.533676	0.053016	0.0136395	0.0776197	22.941	0.183941	11	0.750832	11.33	0.0919336	0.145354	0	D	0.175658	广东省	1	0.0136395	0.000186036	0
531	2017	40	0.022003	0.541766	0.049481	0.0568784	0.0269474	22.9423	0.125222	10	0.569976	8.1	0.054469	0.107719	0	D	0.182787	广东省	1	0.0568784	0.00323515	0
531	2018	36.36	0.009943	0.588476	0.045167	0.000575184	0.016491	23.0558	0.05178	11	0.663267	8.1	0.041046	0.148989	0	D	0.242746	广东省	1	0.000575184	3.30837e-07	0
531	2019	40	0.037325	0.602805	0.045914	0.0588007	0.0428496	23.1767	0.035156	10	0.695851	8.74	0.0651354	0.115961	0	D	0.33759	广东省	1	0.0588007	0.00345752	0
531	2020	40	0.065574	0.567491	0.051314	0.0689735	0.0705007	23.3337	0.072294	10	0.66942	10.08	0.0597492	0.176357	0	D	0.284106	广东省	1	0.0689735	0.00475734	0
531	2021	40	0.011162	0.634022	0.038358	0.06792	0.00415486	23.4948	0.134662	10	0.789479	9	-0.0245825	0.126482	0	D	0.249881	广东省	1	0.06792	0.00461313	0
531	2022	36.36	-0.001212	0.630542	0.053401	0.0290765	-0.0206015	23.4307	0.001015	11	1.07991	11.8	-0.0159696	0.0825891	0	D	0.0831439	广东省	1	0.0290765	0.000845445	0
532	2013	36.36	0.069031	0.187312	0.202542	0.162206	0.0274744	20.8039	0.077926	11	3.22216	13.59	0.0338104	0.114635	0	S	0.275769	广东省	1	0.162206	0.0263107	0
532	2014	40	0.041698	0.213197	0.287538	0.145828	-0.00303508	20.8213	-0.210485	10	2.57629	12.16	0.0256778	0.126653	0.0203506	S	0.382657	广东省	1	0.125478	0.0212659	0
532	2015	36.36	0.044456	0.36587	0.280498	0.11505	-0.0111704	20.9252	0.228968	11	0.799929	13.34	0.0151048	0.103332	0	S	0.230504	广东省	1	0.11505	0.0132365	0
532	2016	36.36	0.027668	0.582156	0.19573	0.458493	0.0192615	21.3944	0.460573	11	0.605632	11.33	0.0459579	0.14252	0	S	0.568784	广东省	1	0.458493	0.210216	0
532	2017	36.36	0.027716	0.628915	0.142961	0.467819	0.032885	21.572	0.545473	11	0.467114	8.1	0.054004	0.117355	0	S	0.580403	广东省	1	0.485936	0.218854	0
532	2018	36.36	0.025035	0.6367	0.09599	0.0245647	0.0301385	21.6715	0.107033	11	0.505336	8.1	0.0394961	0.117665	0	S	0.147541	广东省	1	0.0245647	0.000603424	0
532	2019	36.36	0.031329	0.599001	0.10714	0.024311	0.023132	21.6513	-0.184461	11	0.507864	8.74	0.0594266	0.0944167	0	S	0.124865	广东省	1	0.024311	0.000591022	0
532	2020	36.36	0.076185	0.493387	0.111961	0.0314696	0.050146	21.5691	0.190596	11	0.788256	10.08	0.0696249	0.119541	0	S	0.221275	广东省	1	0.0314696	0.000990334	0
532	2021	36.36	0.071243	0.514095	0.130637	0.0233105	0.0766005	21.7487	0.224886	11	0.732958	9	0.0689139	0.200263	0	S	0.140844	广东省	1	0.0233105	0.000543379	0
532	2022	36.36	0.061836	0.437412	0.130463	0.0915051	0.0707887	21.6197	0.033889	11	0.676045	11.8	0.0430932	0.127774	7.57688e-06	S	0.239089	广东省	1	0.0914975	0.00837318	0
538	2013	36.36	0.180224	0.299057	0.029206	0.000594677	0.151558	23.279	0.155476	11	2.97697	13.59	0.0265231	0.297761	1.16264e-05	C	0.162407	云南省	1	0.000583051	3.53641e-07	1
538	2014	36.36	0.152823	0.308801	0.02932	0.0307447	0.166641	23.517	0.189669	11	3.5693	12.16	0.0971073	0.252348	0.0267031	C	0.15482	云南省	1	0.00404152	0.000945234	1
538	2015	33.33	0.142843	0.298748	0.023783	0.164469	0.155098	23.6829	0.10225	10	3.61489	13.34	0.112981	0.250888	0.157666	C	0.301885	云南省	1	0.00680256	0.02705	1
538	2016	36.36	0.119207	0.355604	0.021577	0.086782	0.127154	23.9255	0.08065	11	3.27675	11.33	0.121398	0.281931	0.0814385	C	0.22198	云南省	1	0.00534344	0.00753111	1
538	2017	36.36	0.113078	0.345081	0.015907	0.248147	0.120704	24.0448	0.084958	11	3.3363	8.1	0.0417178	0.280116	0.243638	C	0.346691	云南省	1	0.00450923	0.0615769	1
538	2018	36.36	0.108295	0.344171	0.011684	0.239158	0.115495	24.137	0.098443	11	2.67843	8.1	0.0865706	0.284865	0.239151	C	0.341322	云南省	1	7.29168e-06	0.0571968	1
538	2019	33.33	0.084036	0.232755	0.032276	0.177651	0.0616	24.6284	0.110695	10	4.64933	8.74	0.0423848	0.214298	0.177638	C	0.440736	云南省	1	1.33718e-05	0.0315599	1
538	2020	33.33	0.099802	0.305607	0.026279	0.203358	0.0758024	24.7346	0.103763	10	3.15036	10.08	0.0693398	0.252727	0.203348	C	0.480071	云南省	1	9.92337e-06	0.0413543	1
538	2021	44.44	0.053475	0.265026	0.029677	0.0902741	0.0831642	24.6801	0.110899	9	3.57783	9	0.0998853	0.22846	0.090264	C	0.451144	云南省	1	1.01057e-05	0.00814942	1
538	2022	36.36	0.05327	0.277451	0.022851	0.0476978	0.0723021	24.6996	0.003147	11	2.63137	11.8	0.0601904	0.240939	0.0453053	C	0.292557	云南省	1	0.00239247	0.00227508	1
539	2013	33.33	0.063948	0.623187	0.030759	0.00456002	0.0811921	24.9416	0.045491	14	0.560373	13.59	0.142963	0.182738	0	D	0.0690945	广东省	1	0.00456002	2.07938e-05	0
539	2014	33.33	0.062658	0.597825	0.031074	0.0145804	0.0812615	24.9586	-0.05787	14	0.6744	12.16	0.121485	0.134409	0	D	0.0804957	广东省	1	0.0145804	0.000212589	0
539	2015	37.5	0.064379	0.57978	0.035832	0.0153493	0.0750504	24.9988	-0.114394	14	0.669896	13.34	0.145195	0.153774	0	D	0.0883699	广东省	1	0.0153493	0.0002356	0
539	2016	35.29	0.018196	0.584921	0.034208	0.0182283	0.0279031	24.9814	-0.118283	14	0.669521	11.33	0.123163	0.174875	0	D	0.0918244	广东省	1	0.0182283	0.00033227	0
539	2017	33.33	0.016023	0.581694	0.024584	0.017631	0.0211521	24.986	0.174712	14	0.600851	8.1	0.0517697	0.124747	0	D	0.0882082	广东省	1	0.017631	0.000310852	0
539	2018	33.33	0.012411	0.57019	0.025114	0.000147426	0.0156199	25.0182	0.028702	14	0.628943	8.1	0.0818214	0.161815	0	D	0.0761655	广东省	1	0.000147426	2.17345e-08	0
539	2019	33.33	0.023945	0.546989	0.02979	0.0423265	0.0329047	25.047	0.071206	14	0.57449	8.74	0.109613	0.186976	0	D	0.109658	广东省	1	0.0423265	0.00179153	0
539	2020	33.33	0.030653	0.584238	0.029508	0.0418493	0.0402832	25.1773	-0.035119	14	0.533793	10.08	0.0730571	0.220148	0	D	0.109209	广东省	1	0.0418493	0.00175137	0
539	2021	40	-0.039141	0.713438	0.024931	0.0315987	-0.0447723	25.4618	0.559078	10	0.606068	9	-0.000352704	0.243578	0	D	0.102529	广东省	1	0.0315987	0.000998476	0
539	2022	36.36	-0.034333	0.781585	0.022645	0.0260323	-0.0389687	25.6023	0.192311	11	0.61451	11.8	0.0112534	0.232613	0	D	0.113509	广东省	1	0.0260323	0.00067768	0
541	2013	33.33	0.074778	0.132906	0.079122	0.160203	0.0710131	21.9393	0.147494	9	4.67531	13.59	0.0606906	0.132906	0.00115692	C	0.426663	广东省	0	0.159046	0.0256649	0
541	2014	33.33	0.071364	0.171864	0.076983	0.155532	0.0911899	22.0415	0.214495	9	4.16754	12.16	0.0817937	0.171864	5.43795e-06	C	0.420959	广东省	0	0.155527	0.0241903	0
541	2015	33.33	0.006231	0.163774	0.083981	0.467819	0.0259267	22.523	-0.062563	9	3.70316	13.34	0.0311369	0.163774	8.53133e-06	C	0.666424	广东省	1	0.511287	0.218854	0
541	2016	33.33	0.175939	0.179453	0.0628	0.283951	0.0662872	22.5316	0.170266	9	3.82775	11.33	0.0475362	0.179453	0	C	0.527206	广东省	1	0.283951	0.0806283	0
541	2017	33.33	0.131403	0.15437	0.056203	0.245001	0.0629564	22.4595	0.12884	9	4.356	8.1	0.0380247	0.15437	0	C	0.34765	广东省	1	0.245001	0.0600257	0
541	2018	33.33	0.067849	0.223124	0.045732	0	0.0723675	22.4439	0.000465	9	2.93556	8.1	0.110589	0.223124	0	C	0.161377	广东省	1	0	0	0
541	2019	33.33	0.049141	0.205303	0.043469	0.381511	0.0475152	22.5438	-0.122142	9	3.15614	8.74	0.0822783	0.205303	0.145933	C	0.563765	广东省	1	0.235578	0.145551	0
541	2020	33.33	0.037816	0.259076	0.041487	0.435846	0.0379023	22.8656	0.122046	9	2.01371	10.08	0.046345	0.259076	0.0478464	C	0.551025	广东省	1	0.388	0.189962	0
541	2021	33.33	0.027558	0.35292	0.043233	0.190364	0.0249329	22.9953	0.274446	9	1.55831	9	-0.0285605	0.326728	0.0338414	C	0.333073	广东省	1	0.156523	0.0362386	0
541	2022	33.33	0.02295	0.43741	0.046589	0.0765579	0.0249312	23.4503	0.835435	9	1.47099	11.8	0.0696595	0.37388	0.0171087	C	0.239082	广东省	1	0.0594492	0.00586111	0
543	2013	33.33	0.086925	0.543037	0.008253	0.0466186	0.0959474	23.8066	0.643932	9	0.716782	13.59	0.151534	0.192469	0	D	0.097393	安徽省	1	0.0466186	0.00217329	1
543	2014	37.5	0.071028	0.455475	0.008253	0.166431	0.0885789	23.858	0.023751	8	0.689272	12.16	0.15384	0.179318	0	D	0.192771	安徽省	1	0.166431	0.0276992	1
543	2015	33.33	0.086965	0.424879	0.008253	0.12838	0.100158	23.8491	-0.121911	9	0.407009	13.34	0.13983	0.144812	0	D	0.159387	安徽省	1	0.12838	0.0164814	1
543	2016	33.33	0.044978	0.450682	0.008253	0.18616	0.0467685	24.0223	-0.058796	9	0.462219	11.33	0.071645	0.165976	0	D	0.231025	安徽省	1	0.18616	0.0346554	1
543	2017	33.33	0.002987	0.480776	0.008253	0.161629	0.00170633	24.0022	0.14802	9	0.403257	8.1	0.0372704	0.131834	2.50793e-06	D	0.195823	安徽省	1	0.161627	0.0261241	1
543	2018	33.33	0.022134	0.501899	0.008253	0.000454236	0.0154309	24.0871	0.09904	9	0.552945	8.1	0.0473133	0.128724	2.21895e-05	D	0.0552767	安徽省	1	0.000432047	2.06331e-07	1
543	2019	33.33	0.032188	0.4456	0.008253	0.123021	0.0355113	24.2167	0.19944	9	0.468143	8.74	0.081078	0.109284	4.91861e-07	D	0.16046	安徽省	1	0.12302	0.0151341	1
543	2020	33.33	0.039438	0.425592	0.008253	0.128724	0.0420963	24.2405	0.040999	9	0.496151	10.08	0.0875501	0.134665	7.48675e-07	D	0.161675	安徽省	1	0.128724	0.0165699	1
543	2021	33.33	-0.054087	0.589031	0.008253	0.096228	-0.0645005	24.4264	0.255508	9	0.511458	9	-0.0260353	0.17923	0.0012714	D	0.128026	安徽省	1	0.0949566	0.00925983	1
543	2022	33.33	0.004024	0.624365	0.008253	0.070873	5.79976e-05	24.5342	0.154208	9	0.605129	11.8	0.0634862	0.156654	0	D	0.10803	安徽省	1	0.070873	0.00502298	1
547	2013	42.86	0.055183	0.373312	0.218107	0.142758	0.0279039	21.7661	0.265828	7	3.99626	13.59	-0.0396902	0.196602	0.0747567	C	0.331217	福建省	0	0.0680017	0.0203799	0
547	2014	42.86	0.065813	0.300708	0.199327	0.152806	0.0271774	21.9711	0.596533	7	5.51593	12.16	0.0380392	0.156514	0.0694097	C	0.343508	福建省	0	0.0833963	0.0233497	0
547	2015	33.33	0.031859	0.189144	0.224981	0.0241231	0.035452	22.638	0.311624	9	4.64088	13.34	0.0252633	0.115004	0	C	0.382107	福建省	1	0.0241231	0.000581923	0
547	2016	33.33	0.040252	0.223353	0.199489	0.0362382	0.0454533	22.6614	0.818877	9	3.63884	11.33	0.0254215	0.146473	0	C	0.364116	福建省	1	0.0362382	0.00131321	0
547	2017	33.33	0.040525	0.255145	0.192357	0.0329254	0.0418797	22.7543	0.150743	9	2.28585	8.1	0.0254164	0.186411	0	C	0.309451	福建省	1	0.0329254	0.00108408	0
547	2018	33.33	0.054428	0.22516	0.071266	0.013157	0.0582961	22.9563	0.496127	9	2.38341	8.1	0.020016	0.175295	0	C	0.217833	福建省	1	0.013157	0.000173106	0
547	2019	33.33	0.066527	0.24599	0.06776	0.0210789	0.0706523	23.1084	0.148888	9	2.18688	8.74	0.00357203	0.179464	0.0102242	C	0.176485	福建省	1	0.0108547	0.00044432	0
547	2020	33.33	0.070214	0.248536	0.066671	0.0188558	0.0761683	23.2438	0.098233	9	2.31232	10.08	0.0156655	0.214678	0.00958303	C	0.179199	福建省	1	0.0092728	0.000355542	0
547	2021	37.5	0.046806	0.284414	0.079152	0.0167595	0.0423691	23.3597	-0.065865	8	1.89237	9	-0.0195969	0.247438	0.00892567	C	0.118263	福建省	1	0.00783384	0.000280881	0
547	2022	33.33	0.004113	0.30465	0.105231	0.0126286	0.00591424	23.4081	-0.165947	9	2.01248	11.8	-0.0353155	0.25245	0.00506038	C	0.132935	福建省	1	0.00756824	0.000159482	0
548	2013	37.5	0.010108	0.228587	0.294987	0.015836	0.0155416	21.3871	-0.044031	8	3.02805	13.59	0.0520211	0.138485	0	G	0.151262	湖南省	1	0.015836	0.00025078	1
548	2014	37.5	0.009988	0.219023	0.309371	0.0144955	0.0142709	21.3872	-0.071085	8	2.88705	12.16	0.126838	0.162391	0	G	0.130122	湖南省	1	0.0144955	0.00021012	1
548	2015	37.5	0.003625	0.273105	0.350836	0.0133361	0.00700352	21.4452	-0.110867	8	2.50896	13.34	0.0382088	0.229382	0	G	0.13369	湖南省	1	0.0133361	0.000177851	1
548	2016	37.5	0.021058	0.348942	0.361598	0.0112616	0.0075187	21.5883	0.156394	8	2.03568	11.33	0.0983831	0.348521	0	G	0.243238	湖南省	1	0.0112616	0.000126825	1
548	2017	37.5	0.058653	0.21483	0.088844	0.204899	0.0791898	21.4563	1.76573	8	2.11885	8.1	0.127313	0.21435	0	G	0.452909	湖南省	1	0.204899	0.0419835	1
548	2018	42.86	0.014458	0.231998	0.23892	0.19563	0.0280536	21.4804	-0.489588	7	2.07839	8.1	0.0305143	0.231529	0	G	0.421581	湖南省	1	0.19563	0.0382713	1
548	2019	33.33	0.02006	0.265587	0.253204	0.177294	0.0317374	21.5467	-0.036384	9	2.02441	8.74	-0.0302411	0.265587	0	G	0.332687	湖南省	1	0.177294	0.031433	1
548	2020	33.33	0.03694	0.20753	0.140966	0.168773	0.0213633	21.5403	0.515067	9	2.7721	10.08	-0.0535966	0.141186	0	G	0.35119	湖南省	1	0.168773	0.0284844	1
548	2021	33.33	0.018648	0.340219	0.172811	0.133703	0.0281721	21.7466	-0.016914	9	4.50528	9	-0.129292	0.128726	0	G	0.276338	湖南省	1	0.133703	0.0178765	1
548	2022	33.33	0.010427	0.445025	0.175947	0.107964	0.0170264	21.9331	-0.030954	9	2.24422	11.8	0.160371	0.335776	0	G	0.29674	湖南省	1	0.107964	0.0116562	1
551	2013	36.36	0.027185	0.497835	0.129556	0.0336758	0.0159812	21.9541	0.10819	11	1.24694	13.59	0.06112	0.338257	0	S	0.198978	江苏省	1	0.0336758	0.00113406	0
551	2014	36.36	0.023936	0.463045	0.135079	0.0546277	0.0176901	21.9117	0.017709	11	1.32027	12.16	0.0274965	0.30752	0	S	0.19979	江苏省	1	0.0546277	0.00298418	0
551	2015	36.36	0.01873	0.482095	0.144935	0.0523308	0.0113697	21.9227	-0.054181	11	1.31875	13.34	0.044742	0.322188	0	S	0.202179	江苏省	1	0.0523308	0.00273852	0
551	2016	36.36	0.026719	0.486747	0.131578	0.117705	0.0238197	22.1123	0.061407	11	1.37882	11.33	0.0500134	0.33988	0	S	0.30906	江苏省	1	0.117705	0.0138545	0
551	2017	36.36	0.032008	0.49669	0.12223	0.0979956	0.031895	22.1625	0.135114	11	1.39702	8.1	0.0411584	0.35286	0	S	0.291643	江苏省	1	0.0979956	0.00960314	0
551	2018	36.36	0.035623	0.508004	0.069958	0.0205877	0.0384819	22.2003	0.151793	11	1.36774	8.1	0.0571308	0.364228	0	S	0.216062	江苏省	1	0.0205877	0.000423855	0
551	2019	36.36	0.042358	0.483675	0.064361	0.096599	0.0437328	22.2577	0.084973	11	1.40026	8.74	0.0609259	0.353937	0	S	0.299315	江苏省	1	0.096599	0.00933137	0
551	2020	36.36	0.040709	0.469686	0.065903	0.0981871	0.0428898	22.3328	-0.007388	11	1.46999	10.08	0.0412173	0.354291	0	S	0.296804	江苏省	1	0.0981871	0.0096407	0
551	2021	36.36	0.036086	0.488661	0.063552	0.0876013	0.036452	22.4172	0.150634	11	1.40721	9	0.0493869	0.3752	0	S	0.26704	江苏省	1	0.0876013	0.00767399	0
551	2022	36.36	0.043226	0.485878	0.064257	0.114898	0.0423114	22.5645	0.13063	11	1.49907	11.8	0.0679815	0.379797	0	S	0.319974	江苏省	1	0.114898	0.0132015	0
553	2013	37.5	0.118149	0.428993	0.036755	0.00153397	0.161548	21.7196	0.312697	8	1.15058	13.59	0.246027	0.158451	0	C	0.154423	湖北省	1	0.00153397	2.35307e-06	1
553	2014	37.5	0.167428	0.315886	0.040015	0.00494759	0.226699	21.7997	0.017125	8	2.10109	12.16	0.238276	0.143071	0	C	0.149223	湖北省	1	0.00494759	2.44786e-05	1
553	2015	42.86	0.04768	0.295535	0.053881	0.00476629	0.0610141	21.8143	-0.306992	7	1.8735	13.34	0.0927327	0.0914582	0	C	0.141166	湖北省	1	0.00476629	2.27175e-05	1
553	2016	42.86	-0.024956	0.328263	0.120869	0.00445428	-0.0418539	21.8168	-0.14526	7	1.8536	11.33	0.089908	0.213153	0	C	0.187801	湖北省	1	0.00445428	1.98406e-05	1
553	2017	33.33	0.039024	0.525974	0.05885	0.012675	0.0342709	24.4024	1.76573	6	2.06547	8.1	0.0999242	0.24776	0.0120703	C	0.199824	湖北省	1	0.000604636	0.000160655	1
553	2018	40	0.056116	0.479588	0.034866	0.0154038	0.0844169	24.4801	0.075381	5	2.17736	8.1	0.0467653	0.274987	0.0131695	C	0.149024	湖北省	1	0.00223423	0.000237276	1
553	2019	40	0.006117	0.506024	0.056681	0.0149806	-0.000988012	24.5363	0.076054	5	2.10483	8.74	0.0186246	0.241738	0.0114735	C	0.100177	湖北省	1	0.0035071	0.000224419	1
553	2020	40	0.007537	0.54202	0.036692	0.0367215	-0.00413628	24.5692	0.031984	5	2.10747	10.08	0.0432259	0.265449	0.0333762	C	0.0859319	湖北省	1	0.00334531	0.00134847	1
553	2021	40	0.003251	0.580473	0.035105	0.00797505	-0.00171025	24.64	0.091186	5	1.97317	9	0.0908101	0.30245	0.00487297	C	0.118963	湖北省	1	0.00310208	6.36014e-05	1
553	2022	40	0.01051	0.601165	0.037634	0.00684718	0.0385073	24.7834	0.204368	5	1.59987	11.8	0.0162252	0.314492	0.00406161	C	0.0768216	湖北省	1	0.00278557	4.68839e-05	1
554	2013	33.33	0.011137	0.190248	0.013325	0.0194796	0.0279468	20.843	-0.00349	9	1.14084	13.59	0.148612	0.190218	0	F	0.0994187	山东省	1	0.0194796	0.000379455	0
554	2014	33.33	0.005864	0.160959	0.014369	0.0193624	0.0155987	20.8137	0.022744	9	1.07589	12.16	-0.0131609	0.115282	0	F	0.0785379	山东省	1	0.0193624	0.000374903	0
554	2015	33.33	0.003583	0.139825	0.020754	0.0192291	0.0133791	20.784	-0.248407	9	0.947705	13.34	0.0422047	0.10218	0	F	0.037051	山东省	1	0.0192291	0.000369759	0
554	2016	33.33	0.004284	0.154088	0.016198	0.0139531	0.0225219	20.8058	-0.058759	9	0.899712	11.33	0.0636147	0.116659	0	F	0.0294691	山东省	1	0.0139531	0.000194689	0
554	2017	33.33	0.002442	0.209542	0.013799	0.0125113	0.00736237	20.8767	-0.017486	9	0.891102	8.1	0.139752	0.175148	0	F	0.088949	山东省	1	0.0125113	0.000156533	0
554	2018	33.33	0.001618	0.287817	0.01433	0.0110367	0.00818457	20.9613	0.131882	9	0.770372	8.1	0.0728412	0.240474	0	F	0.0791628	山东省	1	0.0110367	0.000121809	0
554	2019	37.5	0.004597	0.310079	0.014738	0.0101783	0.0172549	20.9997	-0.049693	8	0.789584	8.74	0.0669446	0.30099	0	F	0.0367571	山东省	1	0.0101783	0.000103597	0
554	2020	33.33	0.004988	0.382912	0.017938	0.00863793	0.00840815	21.1194	-0.171239	9	0.943953	10.08	0.171376	0.37182	0	F	0.162964	山东省	1	0.00863793	7.46138e-05	0
554	2021	37.5	0.005501	0.387348	0.019033	0.0081198	0.0161986	21.1348	0.155013	8	1.05964	9	-0.127182	0.282166	0	F	0.0728474	山东省	1	0.0081198	6.59311e-05	0
554	2022	37.5	0.004667	0.521244	0.017474	0.0266365	0.01597	21.3954	0.096585	8	1.05119	11.8	0.139841	0.504636	0	F	0.0997995	山东省	1	0.0266365	0.000709504	0
559	2013	33.33	0.061956	0.605592	0.083891	0.000910739	0.0651754	22.9998	0.110596	9	1.36061	13.59	0.137441	0.386797	0	C	0.108945	浙江省	0	0.000910739	8.29445e-07	0
559	2014	33.33	0.065718	0.633816	0.08809	0.025645	0.0655134	23.2001	0.061186	9	1.35136	12.16	0.114114	0.481969	0	C	0.278047	浙江省	0	0.025645	0.000657666	0
559	2015	33.33	0.065783	0.640637	0.078684	0.0239085	0.0665037	23.2685	0.041974	9	1.44321	13.34	0.0955095	0.51408	0	C	0.300649	浙江省	0	0.0239085	0.000571619	0
559	2016	33.33	0.077317	0.589862	0.080868	0.0334722	0.0805357	23.1672	0.053155	9	1.20108	11.33	0.108371	0.457683	0	C	0.199455	浙江省	0	0.0334722	0.00112038	0
559	2017	37.5	0.080103	0.532298	0.079571	0.0393956	0.0863493	23.1682	0.034158	8	1.32129	8.1	0.103282	0.448528	0	C	0.192544	浙江省	0	0.0393956	0.00155201	0
559	2018	33.33	0.062125	0.546613	0.036659	0.00814963	0.0612662	23.2122	0.018633	9	1.39889	8.1	0.0101474	0.407032	0	C	0.179263	浙江省	0	0.00814963	6.64164e-05	0
559	2019	33.33	0.045383	0.54705	0.043234	0.0610204	0.0447844	23.2105	-0.068735	9	1.4073	8.74	0.106122	0.408056	0	C	0.234354	浙江省	0	0.0610204	0.00372349	0
559	2020	33.33	0.028637	0.428987	0.045012	0.0664141	0.029401	23.4635	0.028407	9	1.82233	10.08	0.0800979	0.333827	1.13382e-05	C	0.393884	浙江省	0	0.0664027	0.00441083	0
559	2021	33.33	0.041688	0.477766	0.032446	0.0553494	0.0449271	23.5459	0.31617	9	1.95821	9	0.0563025	0.336019	6.26155e-05	C	0.426412	浙江省	0	0.0552868	0.00306356	0
559	2022	33.33	0.042617	0.535167	0.029623	0.234015	0.0331333	23.6776	-0.021448	9	1.30836	11.8	0.0598649	0.352686	3.39263e-05	C	0.458762	浙江省	0	0.233981	0.0547631	0
565	2013	33.33	0.037821	0.383621	0.13949	0	0.0352602	20.6923	0.056138	9	1.5214	13.59	0.011349	0.16701	0	C	0.1073	重庆	1	0	0	1
565	2014	33.33	0.046775	0.331116	0.122693	0.047376	0.0373878	20.6754	0.004083	9	1.76568	12.16	0.0315725	0.149101	0	C	0.144776	重庆	1	0.047376	0.00224448	1
565	2015	37.5	0.136285	0.26697	0.15668	0.0640229	0.0170517	20.7823	0.172779	8	2.08664	13.34	0.0149994	0.125569	0	C	0.181148	重庆	1	0.0640229	0.00409894	1
565	2016	33.33	0.167695	0.262776	0.036042	0.0510071	0.0405968	21.0104	1.76573	9	2.42244	11.33	0.0617062	0.107448	0	C	0.338684	重庆	1	0.0510071	0.00260173	1
565	2017	33.33	0.051638	0.334427	0.022524	0.0814601	0.0354145	21.175	0.530993	9	1.74815	8.1	0.0344283	0.0965085	0	C	0.383456	重庆	1	0.0814601	0.00663576	1
565	2018	33.33	0.03079	0.265447	0.115784	0	0.029263	21.1077	-0.489588	9	3.15449	8.1	0.0169809	0.0748052	0	C	0.184218	重庆	1	0	0	1
565	2019	33.33	0.04218	0.263261	0.17658	0.0710027	0.0252049	21.1543	-0.250631	9	2.80581	8.74	0.00836998	0.0942981	0	C	0.256274	重庆	1	0.0710027	0.00504138	1
565	2020	33.33	0.03467	0.247254	0.182723	0.0954254	0.0295687	21.1861	-0.084869	9	2.79005	10.08	0.0285236	0.0959985	0.0258068	C	0.246573	重庆	1	0.0696186	0.00910602	1
565	2021	37.5	0.04435	0.213528	0.206671	0.0726365	0.040937	21.1976	0.130357	8	2.74857	9	-0.00432204	0.0748607	0	C	0.262448	重庆	1	0.0726365	0.00527606	1
565	2022	33.33	0.03257	0.193172	0.200534	0.071174	0.0296842	21.1996	-0.041835	9	3.68452	11.8	0.0189427	0.0852871	0	C	0.277547	重庆	1	0.071174	0.00506574	1
568	2013	36.36	0.207023	0.225484	0.039609	0	0.231245	23.3432	-0.097369	11	3.53588	13.59	0.0893086	0.225484	0	C	0.392212	四川省	1	0	0	1
568	2014	40	0.074108	0.256437	0.08697	0.00470555	0.0903268	23.3013	-0.486782	10	2.97577	12.16	0.0992429	0.256437	0	C	0.36345	四川省	1	0.00470555	2.21422e-05	1
568	2015	40	0.117642	0.213882	0.063602	0.0286974	0.146475	23.3021	0.28892	10	3.45442	13.34	0.0115912	0.213882	0	C	0.298096	四川省	1	0.0286974	0.000823539	1
568	2016	36.36	0.142584	0.186441	0.065497	0.0235746	0.185127	23.3388	0.20345	11	3.93153	11.33	0.191976	0.186441	0	C	0.37282	四川省	1	0.0235746	0.000555762	1
568	2017	36.36	0.13171	0.224905	0.054782	0.0163281	0.17323	23.7067	0.251791	11	3.26723	8.1	0.186953	0.224905	0	C	0.444769	四川省	1	0.0163281	0.000266608	1
568	2018	36.36	0.155296	0.242457	0.055337	0	0.206498	23.8414	0.255953	11	2.86114	8.1	0.190132	0.242457	0	C	0.415722	四川省	1	0	0	1
568	2019	36.36	0.16052	0.323833	0.052409	0.0121852	0.211292	24.0878	0.211518	11	2.40365	8.74	0.167414	0.237703	0	C	0.351027	四川省	1	0.0121852	0.000148479	1
568	2020	36.36	0.170199	0.337835	0.050709	0.00991626	0.227081	24.2789	0.05285	11	2.56722	10.08	0.140423	0.221863	0	C	0.342008	四川省	1	0.00991626	9.83322e-05	1
568	2021	36.36	0.183683	0.348852	0.051163	0.024754	0.231245	24.4894	0.239563	11	2.42765	9	0.178161	0.254503	0.0163463	C	0.337481	四川省	1	0.00840771	0.00061276	1
568	2022	36.36	0.202598	0.331936	0.046268	0.0437741	0.231245	24.6626	0.217094	11	3.14976	11.8	0.160797	0.210159	0.0208905	C	0.389349	四川省	1	0.0228836	0.00191617	1
581	2013	36.36	0.088288	0.235316	0.099885	0.0681779	0.0871218	23.2939	0.114455	11	2.72025	13.59	0.0614918	0.200171	0	C	0.261071	江苏省	1	0.0681779	0.00464823	0
581	2014	36.36	0.109678	0.222622	0.102085	0.0597681	0.107464	23.3966	0.136899	11	2.70843	12.16	0.0614207	0.189838	0	C	0.222968	江苏省	1	0.0597681	0.00357222	0
581	2015	36.36	0.098876	0.222287	0.138381	0.0455061	0.0840721	23.4772	-0.096442	11	2.94899	13.34	0.0345162	0.195542	0	C	0.254468	江苏省	1	0.0455061	0.0020708	0
581	2016	36.36	0.099978	0.223899	0.124157	0.041726	0.0887326	23.5719	0.118617	11	3.14977	11.33	0.0305463	0.211735	0	C	0.271813	江苏省	1	0.041726	0.00174106	0
581	2017	36.36	0.130849	0.241196	0.103225	0.0302352	0.127261	23.7305	0.40397	11	2.80262	8.1	0.0473381	0.226466	0	C	0.184503	江苏省	1	0.0302352	0.000914165	0
581	2018	36.36	0.118049	0.212524	0.067075	0.00104854	0.109108	23.7626	-0.032782	11	3.08193	8.1	0.0418524	0.196062	0	C	0.126367	江苏省	1	0.00104854	1.09944e-06	0
581	2019	36.36	0.096114	0.270206	0.058516	0.177322	0.0915321	23.8996	0.007187	11	2.21914	8.74	0.0437705	0.257177	0.164489	C	0.244047	江苏省	1	0.012833	0.0314431	0
581	2020	36.36	0.103205	0.312834	0.06076	0.139827	0.0823476	24.032	0.466678	11	2.03071	10.08	0.0285847	0.300322	0.128641	C	0.213401	江苏省	1	0.0111856	0.0195516	0
581	2021	36.36	0.094719	0.286304	0.04472	0.228126	0.0887737	24.0544	0.061985	11	2.08708	9	0.0224417	0.233676	0.217242	C	0.295913	江苏省	1	0.010884	0.0520413	0
581	2022	36.36	0.006693	0.353824	0.046065	0.120787	0.00445479	24.0742	-0.069636	11	1.53339	11.8	-0.0902853	0.218639	0.0953005	C	0.209698	江苏省	1	0.025486	0.0145894	0
582	2013	37.5	0.068799	0.549908	0.048846	0	0.0787849	22.8713	0.775359	8	0.653968	13.59	0.106553	0.199034	0	G	0.0510521	广西壮族自治区	1	0	0	0
582	2014	33.33	0.07076	0.585073	0.051304	0	0.0814496	22.8746	0.138702	9	0.438408	12.16	0.138741	0.187555	0	G	0.0421171	广西壮族自治区	1	0	0	0
582	2015	33.33	0.033033	0.437003	0.075452	4.04685e-05	0.0367202	23.2374	-0.279159	9	0.871588	13.34	0.0382965	0.119742	0	G	0.101542	广西壮族自治区	1	4.04685e-05	1.6377e-09	0
582	2016	33.33	0.039156	0.397495	0.08307	4.0769e-05	0.0455039	23.23	-0.019703	9	0.843557	11.33	0.0898449	0.104531	0	G	0.0919554	广西壮族自治区	1	4.0769e-05	1.66211e-09	0
582	2017	33.33	0.045881	0.385631	0.080516	0.000376179	0.054552	23.2758	0.093614	9	0.77053	8.1	0.10163	0.12134	0	G	0.0647328	广西壮族自治区	1	0.000376179	1.41511e-07	0
582	2018	33.33	0.041542	0.389903	0.078353	0	0.0531569	23.5633	0.285748	9	0.97644	8.1	0.106995	0.11949	0	G	0.168424	广西壮族自治区	1	0	0	0
582	2019	33.33	0.058953	0.409545	0.078999	0	0.0682593	23.6219	0.138143	9	0.622132	8.74	0.0855381	0.125186	0	G	0.0903268	广西壮族自治区	1	0	0	0
582	2020	33.33	0.060711	0.380234	0.082303	1.82575e-05	0.0721253	23.6894	0.118987	9	0.864215	10.08	0.120511	0.12853	1.82575e-05	G	0.134558	广西壮族自治区	1	0	3.33337e-10	0
582	2021	33.33	0.042858	0.508957	0.084128	1.25285e-05	0.0524145	24.0148	0.099907	9	0.866434	9	0.0534876	0.164694	1.25285e-05	G	0.133557	广西壮族自治区	1	0	1.56964e-10	0
582	2022	33.33	0.039027	0.48995	0.079726	9.87034e-06	0.0477619	24.1065	0.081301	9	0.553847	11.8	0.0881605	0.179977	9.87034e-06	G	0.0727778	广西壮族自治区	1	0	9.74235e-11	0
589	2013	40	0.023027	0.685134	0.053781	0.0256091	0.0257798	22.7477	-0.018029	10	0.960903	13.59	0.021019	0.191396	0	C	0.0996231	贵州省	1	0.0256091	0.000655826	1
589	2014	40	0.017161	0.612106	0.068298	0.0199273	0.0141966	22.9985	-0.141129	10	1.10905	12.16	0.0998314	0.205424	0	C	0.176436	贵州省	1	0.0199273	0.000397095	1
589	2015	40	-0.023131	0.688149	0.077956	0.0370803	-0.0315375	23.137	-0.14919	10	1.13082	13.34	0.0518195	0.245488	0	C	0.310873	贵州省	1	0.0370803	0.00137495	1
589	2016	40	0.001416	0.656792	0.063509	0.0481397	-0.0312086	23.0678	0.18038	10	1.06153	11.33	0.0213271	0.268779	0	C	0.254966	贵州省	1	0.0481397	0.00231743	1
589	2017	40	-0.022818	0.656262	0.056815	0.060634	-0.0298508	22.997	0.245614	10	0.829229	8.1	0.023293	0.273324	0	C	0.191877	贵州省	1	0.060634	0.00367648	1
589	2018	40	0.008412	0.674157	0.035832	0	0.00768438	23.0729	-0.019295	10	0.846521	8.1	0.0699535	0.297808	0	C	0.161174	贵州省	1	0	0	1
589	2019	50	0.012874	0.646081	0.048462	0.0748267	0.0169231	23.0766	-0.053768	8	0.829926	8.74	0.166513	0.316401	0	C	0.280939	贵州省	1	0.0748267	0.00559904	1
589	2020	44.44	0.098858	0.576066	0.058121	0.0865017	0.116215	23.167	0.054254	9	0.89328	10.08	0.144089	0.356495	0.0113609	C	0.2519	贵州省	1	0.0751408	0.00748254	1
589	2021	40	0.028721	0.538593	0.049097	0.0516936	0.0295435	23.2786	0.077922	10	0.979964	9	0.0221978	0.351921	0	C	0.215791	贵州省	1	0.0516936	0.00267223	1
589	2022	37.5	0.027384	0.588761	0.046345	0.0417268	0.0272119	23.4808	0.149958	8	1.31264	11.8	-0.00704959	0.27616	0	C	0.254005	贵州省	1	0.0417268	0.00174112	1
593	2013	33.33	0.043158	0.263404	0.09563	0.0492531	0.0261646	20.6245	0.021183	9	2.47088	13.59	0.0224944	0.13667	0	F	0.460121	四川省	0	0.0492531	0.00242586	1
593	2014	33.33	0.022336	0.13501	0.098279	0.0690506	0.0251862	20.4602	-0.037129	9	2.98315	12.16	0.0300071	0.134099	0	F	0.359765	四川省	0	0.0690506	0.00476798	1
593	2015	33.33	0.017836	0.177676	0.117569	0.102765	0.0218846	20.4878	-0.048592	9	2.51304	13.34	0.0689868	0.138827	0	F	0.273577	四川省	0	0.102765	0.0105606	1
593	2016	37.5	-0.03269	0.300704	0.11596	0.0765364	-0.034947	21.1812	0.123723	8	1.04093	11.33	-0.0566048	0.10871	0	F	0.104389	四川省	0	0.0765364	0.00585782	1
593	2017	42.86	0.01554	0.357766	0.100323	0.107576	0.0217935	21.2689	0.025527	7	2.03774	8.1	0.0473395	0.119953	0	D	0.159537	四川省	0	0.107576	0.0115726	1
593	2018	33.33	-0.114084	0.432778	0.10565	0.0873431	-0.109258	21.214	0.299379	9	1.33348	8.1	0.00859473	0.146668	0	D	0.121271	四川省	0	0.0873431	0.00762882	1
593	2019	33.33	0.021896	0.50351	0.074554	0.0683482	0.0318711	21.4096	0.645032	9	0.607805	8.74	0.0272807	0.147926	0.000854374	D	0.1338	四川省	0	0.0674938	0.00467148	1
593	2020	40	0.020071	0.500502	0.072156	0.0596943	0.0304079	21.4661	0.228793	10	0.66031	10.08	0.0522118	0.191469	0	D	0.12606	四川省	0	0.0596943	0.00356341	1
593	2021	37.5	0.025928	0.489825	0.064814	0.0542762	0.0384419	21.4943	0.181949	8	0.784086	9	0.0975637	0.190805	0	D	0.14369	四川省	0	0.0542762	0.00294591	1
593	2022	33.33	0.021591	0.470794	0.05329	0.0499724	0.0306473	21.5044	-0.025485	9	0.877992	11.8	0.0803025	0.213192	0	D	0.156165	四川省	0	0.0499724	0.00249724	1
597	2013	33.33	-0.021868	0.788334	0.156723	0	-0.0268557	22.7454	0.001469	9	0.824998	13.59	-0.0352613	0.363894	0	C	0.203722	辽宁省	1	0	0	0
597	2014	33.33	0.009777	0.677917	0.11842	0.000186635	0.000681673	22.8719	0.11955	9	0.937603	12.16	0.00548136	0.317245	0	C	0.206187	辽宁省	1	0.000186635	3.48327e-08	0
597	2015	44.44	-0.045113	0.723788	0.146706	0.000184064	-0.0466559	22.8857	-0.115129	9	0.841739	13.34	0.0114695	0.288629	0	C	0.196503	辽宁省	1	0.000184064	3.38795e-08	0
597	2016	44.44	0.002691	0.751378	0.108771	0.000163432	-0.000125307	23.0046	0.255571	9	1.02158	11.33	0.0392763	0.402794	0	C	0.181313	辽宁省	1	0.000163432	2.67101e-08	0
597	2017	44.44	0.00869	0.759463	0.12647	0.000151043	0.00954139	23.0835	0.179036	9	0.92233	8.1	-0.0284337	0.398986	0	C	0.161563	辽宁省	1	0.000151043	2.28139e-08	0
597	2018	44.44	0.017184	0.693411	0.068119	0	0.00646177	23.1845	0.315379	9	0.840928	8.1	0.0243277	0.433521	0	C	0.109532	辽宁省	0	0	0	0
597	2019	44.44	0.013592	0.687569	0.090139	0	0.0167431	23.2522	0.100923	9	0.744293	8.74	0.0281184	0.373807	0	C	0.121645	辽宁省	0	0	0	0
597	2020	36.36	0.00089	0.661161	0.100818	0	0.0125887	23.2219	-0.101671	11	0.759021	10.08	0.0469286	0.372684	0	C	0.121758	辽宁省	0	0	0	0
597	2021	36.36	0.007242	0.674474	0.091183	0	0.0100933	23.3019	0.103024	11	0.829329	9	0.0566414	0.418031	0	C	0.193513	辽宁省	0	0	0	0
597	2022	36.36	0.025854	0.658715	0.085788	0	0.0504229	23.3487	0.0815	11	0.941518	11.8	0.0802712	0.498344	0	C	0.278408	辽宁省	0	0	0	0
598	2013	37.5	0.072126	0.346266	0.059375	0.00233315	0.0830354	23.0654	0.123059	8	1.14784	13.59	0.103762	0.229094	0.00167743	D	0.147197	四川省	1	0.000655715	5.44357e-06	1
598	2014	33.33	0.062666	0.383473	0.063388	0.00162534	0.0663508	23.2207	0.127286	9	1.16632	12.16	0.0965585	0.158297	0.00162534	D	0.179606	四川省	1	0	2.64173e-06	1
598	2015	37.5	0.060019	0.414519	0.066093	0	0.056409	23.3767	0.124155	8	1.04739	13.34	0.0939415	0.253483	0	D	0.175104	四川省	1	0	0	1
598	2016	33.33	0.051524	0.459026	0.071473	0	0.0508814	23.5517	-0.001356	9	0.700946	11.33	0.0839235	0.257099	0	D	0.0988661	四川省	1	0	0	1
598	2017	33.33	0.048849	0.456978	0.070207	0	0.0580275	23.6547	0.220055	9	0.855781	8.1	0.0883658	0.214579	0	D	0.129382	四川省	1	0	0	1
598	2018	57.14	0.048214	0.466923	0.068612	0	0.0569503	23.7641	0.114787	5	0.664557	8.1	0.0913366	0.235295	0	D	0.110038	四川省	1	0	0	1
598	2019	50	0.043435	0.526595	0.066112	0	0.0514348	23.9556	0.163085	6	0.847123	8.74	0.0742553	0.250838	0	D	0.116393	四川省	1	0	0	1
598	2020	33.33	0.042848	0.574368	0.06567	0	0.0505723	24.1534	0.110084	9	0.704813	10.08	0.0890981	0.33613	0	D	0.110027	四川省	1	0	0	1
598	2021	33.33	0.043798	0.584369	0.065832	0	0.0513111	24.2646	0.253555	9	0.745755	9	0.0790245	0.329112	0	D	0.0929469	四川省	1	0	0	1
598	2022	33.33	0.044149	0.589566	0.060862	5.20259e-05	0.0514358	24.3697	0.133284	9	0.910197	11.8	0.0864697	0.321251	0	D	0.0976997	四川省	1	5.20259e-05	2.70669e-09	1
599	2013	33.33	0.005689	0.679285	0.032207	0.0012395	0.00569324	22.3047	-0.107766	9	1.01999	13.59	0.097895	0.295515	0	C	0.112178	山东省	1	0.0012395	1.53635e-06	0
599	2014	33.33	0.011515	0.504491	0.061336	0.00332165	0.0100844	22.3429	-0.245417	9	1.16766	12.16	0.109811	0.253796	0	C	0.142459	山东省	1	0.00332165	1.10334e-05	0
599	2015	37.5	0.010026	0.560562	0.084528	0.00279978	0.00704815	22.499	-0.247433	8	1.2817	13.34	0.0210363	0.306803	0	C	0.212119	山东省	1	0.00279978	7.83876e-06	0
599	2016	33.33	0.01075	0.627498	0.055229	0.00538983	0.00727749	22.704	0.646029	9	1.16391	11.33	0.00405113	0.407213	0.000245982	C	0.147487	山东省	1	0.00514385	2.90503e-05	0
599	2017	33.33	0.012167	0.665051	0.069373	0.00381872	0.0159971	22.8491	-0.18872	9	0.982771	8.1	-0.0726803	0.293428	0	C	0.0423178	山东省	1	0.00381872	1.45826e-05	0
599	2018	37.5	0.003221	0.570377	0.045668	0.00044262	-0.000919623	22.9166	-0.063124	8	1.09124	8.1	-0.0255453	0.25374	0.00044262	C	0.0981504	山东省	1	0	1.95912e-07	0
599	2019	33.33	-0.031526	0.63229	0.046114	0.017799	-0.0382905	23.0139	0.101024	9	0.94625	8.74	-0.0233856	0.262837	0.00122991	C	0.1571	山东省	1	0.0165691	0.000316805	0
599	2020	33.33	-0.007182	0.650014	0.045897	0.0163435	-0.0132356	23.0318	0.071995	9	0.809203	10.08	0.00804601	0.237523	0	C	0.138213	山东省	1	0.0163435	0.000267111	0
599	2021	33.33	-0.036412	0.71132	0.050838	0.00263352	-0.052399	23.1069	-0.112236	9	0.757126	9	-0.00798432	0.246847	0	C	0.147142	山东省	1	0.00263352	6.93543e-06	0
599	2022	33.33	-0.070144	0.758393	0.043118	0.00135378	-0.0687364	23.0121	-0.003599	9	0.622174	11.8	0.0341402	0.269192	9.95019e-05	C	0.137716	山东省	1	0.00125428	1.83272e-06	0
600	2013	33.33	0.059632	0.712163	0.068168	0.000155056	0.0664001	23.6136	0.355392	9	0.566999	13.59	0.168667	0.182647	0	D	0.0606726	河北省	1	0.000155056	2.40423e-08	0
600	2014	33.33	0.105283	0.566119	0.074085	0.0278749	0.120561	23.9527	0.251603	9	0.848088	12.16	0.184408	0.199451	0	D	0.119741	河北省	1	0.0278749	0.000777012	0
600	2015	33.33	0.101538	0.513648	0.077822	0.0294114	0.123869	23.9754	-0.11617	9	0.673431	13.34	0.134965	0.160678	0	D	0.0671457	河北省	1	0.0294114	0.000865032	0
600	2016	33.33	0.066521	0.546095	0.059325	0.0312481	0.0816854	24.0988	-0.024814	8	0.547594	11.33	0.0980011	0.178714	0	D	0.101166	河北省	1	0.0312481	0.000976443	0
600	2017	33.33	0.010021	0.583054	0.062432	0.0292172	0.0127014	24.1626	0.122576	9	0.564408	8.1	0.0403579	0.175047	0	D	0.0909898	河北省	1	0.0292172	0.000853647	0
600	2018	33.33	0.020772	0.577559	0.050695	0	0.0258855	24.1844	0.326316	9	0.606699	8.1	0.0805509	0.161797	0	D	0.0591666	河北省	1	0	0	0
600	2019	33.33	0.02766	0.570936	0.055494	0.00365126	0.0335295	24.2001	-0.000899	9	0.652705	8.74	0.076771	0.180547	0	D	0.0646175	河北省	1	0.00365126	1.33317e-05	0
600	2020	33.33	0.035619	0.565608	0.065355	0.00257481	0.0420503	24.2462	0.018306	9	0.683767	10.08	0.0776846	0.162693	0	D	0.0579832	河北省	1	0.00257481	6.62967e-06	0
600	2021	33.33	-0.071298	0.684943	0.061281	0.000297008	-0.0894652	24.3746	0.05777	9	1.01213	9	0.00384589	0.164941	0	D	0.0976286	河北省	1	0.000297008	8.82137e-08	0
600	2022	33.33	0.004129	0.660841	0.031407	0.00334232	0.00251224	24.3217	0.217078	9	0.798995	11.8	0.0522903	0.162665	0	D	0.0423084	河北省	1	0.00334232	1.11711e-05	0
601	2013	37.5	0.026972	0.570881	0.067432	0	0.0347343	22.8854	0.088769	8	0.657761	13.59	0.0949318	0.117059	0	D	0.0319461	广东省	1	0	0	0
601	2014	33.33	0.03146	0.535824	0.055884	0.000753775	0.0356784	22.8764	0.286304	9	0.837454	12.16	0.0882141	0.0885271	0	D	0.0314527	广东省	1	0.000753775	5.68176e-07	0
601	2015	36.36	0.035444	0.506576	0.066528	0.000853445	0.0473979	22.8642	-0.000764	11	0.80951	13.34	0.0980333	0.0925618	0	D	0.030683	广东省	1	0.000853445	7.28369e-07	0
601	2016	36.36	0.052441	0.490746	0.061831	0.00155785	0.0684582	22.9018	0.063695	11	0.752921	11.33	0.130129	0.12551	0	D	0.0379021	广东省	1	0.00155785	2.4269e-06	0
601	2017	33.33	0.050015	0.482853	0.050154	0.00149573	0.0640627	22.9388	0.123591	8	0.551821	8.1	0.0725719	0.122037	0	D	0.0269867	广东省	0	0.00149573	2.2372e-06	0
601	2018	33.33	0.031625	0.519525	0.056534	0	0.0343116	23.0277	-0.046129	9	0.693995	8.1	0.0671305	0.120115	0	D	0.0546718	广东省	0	0	0	0
601	2019	33.33	0.036127	0.543918	0.050915	0.00101812	0.0471841	23.1399	0.256084	9	0.806586	8.74	0.0662507	0.125441	0	D	0.0322178	广东省	0	0.00101812	1.03657e-06	0
601	2020	33.33	0.017324	0.600835	0.043729	0.00304959	0.0265102	23.2624	0.151646	9	1.07321	10.08	0.0388063	0.135419	0	D	0.0412333	广东省	0	0.00304959	9.30001e-06	0
601	2021	33.33	0.003096	0.612345	0.064277	0.00860097	0.00666355	23.2856	-0.200269	9	1.11253	9	0.0256074	0.111998	0	D	0.0414635	广东省	0	0.00860097	7.39767e-05	0
601	2022	33.33	-0.006271	0.628797	0.064422	0.00977356	-0.00702616	23.3004	-0.029616	9	1.03825	11.8	0.0408717	0.10661	0	D	0.0334232	广东省	0	0.00977356	9.55224e-05	0
610	2013	33.33	0.013258	0.27882	0.057927	0.0387864	-0.0488112	20.2813	-0.212157	9	1.21686	13.59	-0.0198763	0.232148	0	N	0.29657	陕西省	1	0.0387864	0.00150438	1
610	2014	33.33	-0.036094	0.242374	0.045184	0.0589741	-0.0461806	20.1727	0.041474	9	1.26951	12.16	-0.00124625	0.242374	0	N	0.194007	陕西省	1	0.0589741	0.00347795	1
610	2015	37.5	0.007437	0.280704	0.055567	0.0283364	-0.0365958	20.8691	0.088061	8	2.4451	13.34	-0.095472	0.125128	0	N	0.125099	陕西省	1	0.0283364	0.000802954	1
610	2016	33.33	0.006583	0.388244	0.054573	0.0230111	-0.0364346	21.0467	0.052552	9	1.69316	11.33	-0.0364127	0.171144	0	N	0.0549818	陕西省	1	0.0230111	0.000529513	1
610	2017	37.5	-0.014345	0.416292	0.049291	0.061757	-0.0308293	21.0618	-0.088254	8	1.58319	8.1	-0.100213	0.181069	0.0356399	N	0.237373	陕西省	1	0.0261172	0.00381393	1
610	2018	37.5	0.071504	0.279825	0.045996	0.0241272	-0.0367624	20.9127	0.213943	8	1.84324	8.1	-0.0509778	0.147437	0	N	0.426743	陕西省	1	0.0241272	0.000582121	1
610	2019	33.33	-0.026068	0.309182	0.043811	0.107978	-0.0358978	20.9379	-0.024754	10	1.70694	8.74	-0.0332468	0.123372	0.0854714	N	0.4007	陕西省	1	0.0225063	0.0116592	1
610	2020	33.33	0.025059	0.326183	0.205972	0.0474222	-0.0960786	21.0052	-0.489588	9	1.46318	10.08	-0.129292	0.138575	0	N	0.283958	陕西省	1	0.0474222	0.00224886	1
610	2021	33.33	-0.036362	0.628386	0.108728	0.0600494	-0.0427615	21.519	0.872797	9	1.07129	9	-0.0521365	0.300916	0	N	0.270368	陕西省	1	0.0600494	0.00360593	1
610	2022	33.33	-0.089813	0.681642	0.18267	0.062649	-0.0924107	21.4316	-0.293692	9	0.884927	11.8	-0.102984	0.325143	0	N	0.202436	陕西省	1	0.062649	0.0039249	1
612	2013	45.45	0.036151	0.399113	0.022044	0.0013676	0.0280913	22.6967	-0.082978	11	0.925945	13.59	-0.00452617	0.12687	0.0013676	C	0.0780025	河南省	1	0	1.87034e-06	1
612	2014	45.45	0.03897	0.48312	0.024332	0.00405091	0.0412449	22.9367	-0.065177	11	0.493143	12.16	0.179709	0.234347	0.00294671	C	0.0507238	河南省	0	0.0011042	1.64099e-05	1
612	2015	37.5	-0.007246	0.447863	0.024826	0.0115885	-0.0167168	22.8783	-0.112637	8	1.24946	13.34	-0.00503397	0.108957	0	C	0.0753773	河南省	0	0.0115885	0.000134293	1
612	2016	33.33	0.013625	0.378894	0.046966	0.0566504	0.0289461	22.7087	-0.157211	9	0.906084	11.33	0.0315751	0.0899925	0	C	0.131673	河南省	0	0.0566504	0.00320927	1
612	2017	33.33	0.023541	0.369023	0.021299	0.0552673	0.0136632	22.7335	0.277831	9	0.543233	8.1	0.0199501	0.0752501	0	C	0.0985388	河南省	0	0.0552673	0.00305447	1
612	2018	33.33	-0.05939	0.432418	0.040604	0	-0.0659742	22.7307	-0.021516	9	0.553795	8.1	0.112684	0.103843	0	C	0.124525	河南省	0	0	0	1
612	2019	33.33	0.015206	0.384877	0.018393	0.0588258	0.014148	22.6711	-0.030077	9	0.573584	8.74	0.103685	0.155025	0	C	0.164702	河南省	0	0.0588258	0.00346048	1
612	2020	33.33	0.079572	0.32387	0.02733	0.065029	0.0862539	22.6886	-0.003596	9	0.672158	10.08	0.116075	0.145013	0.00722337	C	0.171834	河南省	0	0.0578057	0.00422878	1
612	2021	33.33	0.050386	0.352932	0.018407	0.0398177	0.105098	22.7865	0.036645	9	1.07337	9	0.0121949	0.147772	0	C	0.192849	河南省	0	0.0398177	0.00158545	1
612	2022	37.5	0.038656	0.324611	0.017123	0.0591624	0.0257922	22.7826	0.357506	8	1.18023	11.8	0.0801365	0.139242	0.0191863	C	0.213365	河南省	0	0.0399762	0.00350019	1
619	2013	33.33	0.037005	0.41399	0.038445	0.000713045	0.0408207	22.1925	-0.034263	9	2.47394	13.59	0.0795761	0.0880649	0	C	0.162915	安徽省	1	0.000713045	5.08433e-07	1
619	2014	37.5	0.030062	0.353838	0.044872	0.000728658	0.0349566	22.1245	-0.036689	8	5.41567	12.16	0.151301	0.0968681	0	C	0.167759	安徽省	1	0.000728658	5.30942e-07	1
619	2015	33.33	0.030135	0.321319	0.05324	0.000720866	0.0284116	22.0866	-0.121638	9	6.1675	13.34	0.107017	0.104335	0	C	0.166578	安徽省	1	0.000720866	5.19648e-07	1
619	2016	33.33	0.022483	0.312097	0.046353	0.000690967	0.016215	22.0779	-0.071325	9	1.88896	11.33	0.0863814	0.0929511	0	C	0.0841114	安徽省	1	0.000690967	4.77435e-07	1
619	2017	33.33	0.004201	0.252183	0.051611	0.000721164	0.00248927	21.9813	-0.030415	9	2.24886	8.1	0.0293932	0.110078	0	C	0.0980351	安徽省	1	0.000721164	5.20078e-07	1
619	2018	33.33	0.000827	0.30386	0.054902	0.000632648	0.00581729	22.0554	0.000869	9	1.98063	8.1	-0.0514028	0.106977	0	C	0.0961262	安徽省	1	0.000632648	4.00243e-07	1
619	2019	33.33	0.002745	0.337815	0.053945	0.0402192	0.00436146	22.122	0.169541	9	1.88247	8.74	0.0424985	0.135111	0.039662	C	0.183219	安徽省	1	0.000557209	0.00161758	1
619	2020	33.33	0.008348	0.395434	0.056059	0.00485245	0.0116173	22.2843	0.081257	9	1.70357	10.08	0.0128865	0.150617	0.00440817	C	0.140699	安徽省	1	0.000444277	2.35462e-05	1
619	2021	33.33	-0.027974	0.518675	0.045267	0.00099526	-0.0145461	22.4284	0.241973	9	1.54981	9	-0.0172052	0.253553	0.000636104	C	0.159107	安徽省	1	0.000359156	9.90543e-07	1
619	2022	33.33	-0.016269	0.49602	0.043247	0.00140373	-0.0188611	22.3509	0.130709	9	1.71646	11.8	0.0353195	0.152294	0	C	0.144868	安徽省	1	0.00140373	1.97046e-06	1
623	2013	42.86	0.087739	0.11983	0.134064	0.00815511	0.0653821	23.217	0.353795	7	3.72014	13.59	0.0166208	0.118853	0.00768798	C	0.116726	吉林省	0	0.000467129	6.65058e-05	1
623	2014	42.86	0.102966	0.080649	0.134483	0.00878658	0.101806	23.3457	0.144741	7	3.94877	12.16	0.0209759	0.0782078	0.00818182	C	0.135296	吉林省	0	0.000604762	7.7204e-05	1
623	2015	42.86	0.13118	0.113463	0.151978	0.0563066	0.127892	23.7107	0.042258	7	1.68339	13.34	0.019564	0.0627201	0.00914797	C	0.149802	吉林省	0	0.0471587	0.00317044	1
623	2016	42.86	0.081406	0.072096	0.134276	0.0723949	0.0791683	23.7359	0.172153	7	2.99257	11.33	0.0164112	0.065486	0.0213561	C	0.139343	吉林省	0	0.0510387	0.00524102	1
623	2017	42.86	0.084428	0.060306	0.110117	0.0688378	0.0845511	23.8077	0.087724	7	3.17763	8.1	0.011736	0.0597342	0.0128779	C	0.123633	吉林省	0	0.0559599	0.00473865	1
623	2018	42.86	0.037498	0.138458	0.113633	0.00932687	0.0422732	23.9284	0.116672	7	4.89869	8.1	0.014098	0.0568248	0.00904094	C	0.0881547	吉林省	0	0.000285937	8.69906e-05	1
623	2019	50	0.054006	0.130081	0.136614	0.0534041	0.0559798	23.9737	-0.070906	6	6.18948	8.74	0.0147071	0.0489399	0.0351276	C	0.139283	吉林省	0	0.0182764	0.00285199	1
623	2020	33.33	0.061835	0.139806	0.161443	0.0657254	0.0632161	24.0321	-0.270928	9	4.46755	10.08	0.0142727	0.0490751	0.047527	C	0.157682	吉林省	0	0.0181983	0.00431982	1
623	2021	33.33	0.060923	0.138597	0.12819	0.094487	0.0676992	24.0929	0.023144	9	4.34553	9	0.0111756	0.0494106	0.0752958	C	0.15484	吉林省	0	0.0191912	0.00892779	1
623	2022	33.33	0.05777	0.155022	0.111224	0.0657868	0.0501539	24.1628	0.245011	9	2.70022	11.8	0.0135971	0.0596548	0.052605	C	0.11231	吉林省	0	0.0131818	0.00432791	1
625	2013	33.33	0.064996	0.650706	0.07515	0.00484076	0.0580704	24.7004	0.306126	14	0.780785	13.59	0.0343419	0.556725	0	C	0.0850757	重庆	1	0.00484076	2.3433e-05	1
625	2014	38.46	0.107882	0.63472	0.070718	0.0079486	0.10139	24.9673	0.37502	13	0.94301	12.16	0.0542411	0.605142	0	C	0.147359	重庆	1	0.0079486	6.31803e-05	1
625	2015	38.46	0.110973	0.617805	0.073373	0.00602614	0.106582	25.2165	0.261905	13	1.06142	13.34	0.0605598	0.595156	0	C	0.208166	重庆	1	0.00602614	3.63143e-05	1
625	2016	46.15	0.096484	0.592968	0.0653	0.00413348	0.0882813	25.3915	0.176285	13	1.1382	11.33	0.0214679	0.572432	0	C	0.236992	重庆	1	0.00413348	1.70857e-05	1
625	2017	53.85	0.067924	0.552762	0.065994	0.0051776	0.066904	25.3879	0.018713	13	1.20272	8.1	-0.0129053	0.550833	0	C	0.218828	重庆	1	0.0051776	2.68075e-05	1
625	2018	57.14	0.007737	0.506327	0.041973	7.84004e-05	-0.00494193	25.2611	-0.171398	14	1.08264	8.1	-0.0415822	0.504224	0	C	0.106835	重庆	1	7.84004e-05	6.14662e-09	1
625	2019	57.14	-0.027138	0.549934	0.032088	0.0323825	-0.0312006	25.3043	0.064813	14	1.08121	8.74	0.0397651	0.547016	0.0247854	C	0.135501	重庆	1	0.00759713	0.00104863	1
625	2020	57.14	0.027196	0.557706	0.050535	0.007469	-0.0258993	25.5184	0.197893	13	1.2257	10.08	0.0882925	0.544199	0.00168923	C	0.272131	重庆	1	0.00577978	5.5786e-05	1
625	2021	53.33	0.026618	0.587413	0.033285	0.00667523	0.0265842	25.6315	0.243318	14	1.19754	9	0.169652	0.578899	0.00144602	C	0.390534	重庆	1	0.00522921	4.45587e-05	1
625	2022	53.33	0.053028	0.568987	0.029133	0.00531801	0.0365527	25.7072	0.153231	14	1.35452	11.8	0.0387977	0.555634	0.00191933	C	0.371841	重庆	1	0.00339868	2.82813e-05	1
626	2013	36.36	0.024264	0.824024	0.008253	0.0162368	-0.0717309	22.4428	0.244772	11	1.20231	13.59	-0.0289716	0.591157	0.0103101	F	0.344864	江苏省	0	0.00592674	0.000263634	0
626	2014	36.36	0.071914	0.819093	0.008253	0.0392294	-0.119906	22.8053	0.009818	11	1.22921	12.16	-0.0226136	0.602325	0.0251047	F	0.485881	江苏省	0	0.0141247	0.00153895	0
626	2015	40	0.072852	0.767017	0.008253	0.022598	-0.128415	22.8771	0.213147	10	1.33891	13.34	-0.080854	0.60281	0.00955944	F	0.544078	江苏省	0	0.0130386	0.000510672	0
626	2016	41.67	0.044859	0.740831	0.008253	0.0743308	0.0106488	23.2356	0.368201	12	1.38369	11.33	0.00175106	0.543127	0.0652946	F	0.41063	江苏省	0	0.00903624	0.00552507	0
626	2017	38.46	-0.04133	0.704506	0.008253	0.0159718	-0.0208188	22.921	0.34023	13	1.50564	8.1	-0.0486658	0.585334	0.00400865	F	0.372052	江苏省	0	0.0119631	0.000255098	0
626	2018	38.46	0.013403	0.612464	0.008253	0.0127737	-0.0481834	22.6629	-0.34965	13	1.82788	8.1	-0.129292	0.567994	0.0122842	F	0.399557	江苏省	0	0.000489439	0.000163167	0
626	2019	38.46	0.028675	0.582253	0.008253	0.131333	0.0233782	22.648	0.02616	13	1.86158	8.74	0.0502838	0.556644	0.108846	F	0.480968	江苏省	0	0.0224873	0.0172484	0
626	2020	38.46	0.008203	0.573951	0.008253	0.230774	0.0218887	22.6125	-0.128593	13	1.66441	10.08	-0.051451	0.524264	0.210412	F	0.495425	江苏省	0	0.0203622	0.0532566	0
626	2021	38.46	0.037205	0.593719	0.008253	0.115339	0.039401	22.7552	0.381435	13	1.61755	9	0.100616	0.504545	0.110734	F	0.521509	江苏省	0	0.00460517	0.013303	0
626	2022	38.46	0.022166	0.579445	0.008253	0.0249277	-0.0143004	22.7765	0.005468	13	1.52871	11.8	-0.108041	0.477047	0.0236433	F	0.373313	江苏省	0	0.00128447	0.000621392	0
630	2013	38.46	0.01384	0.699186	0.011293	0.000378746	0.0121032	24.4058	-0.014161	13	0.977754	13.59	0.0149525	0.174414	0	C	0.0900264	安徽省	1	0.000378746	1.43448e-07	1
630	2014	40	0.007188	0.666115	0.010557	0.00125755	0.00400655	24.5719	0.166137	10	1.01654	12.16	0.0488373	0.164119	0	C	0.146135	安徽省	1	0.00125755	1.58143e-06	1
630	2015	33.33	-0.016524	0.66883	0.012954	0.00134546	-0.0215794	24.5113	-0.021638	12	0.984106	13.34	0.110361	0.172926	0	C	0.149205	安徽省	1	0.00134546	1.81026e-06	1
630	2016	33.33	0.007275	0.60694	0.010646	0.00271098	0.00853334	24.5209	-0.002561	12	0.981314	11.33	0.108501	0.216047	0.000940681	C	0.171214	安徽省	1	0.0017703	7.34943e-06	1
630	2017	33.33	0.015508	0.611346	0.012291	0.00233868	0.0210321	24.5902	-0.048963	12	0.936994	8.1	-0.0161393	0.200584	0.000699048	C	0.12041	安徽省	1	0.00163963	5.46942e-06	1
630	2018	33.33	0.020858	0.585336	0.011656	0.000649846	0.0254431	24.5731	0.02619	12	1.10567	8.1	0.120564	0.225127	0.000446312	C	0.123694	安徽省	1	0.000203534	4.223e-07	1
630	2019	33.33	0.021228	0.582374	0.012826	0.00476474	0.0262565	24.5926	0.09843	12	1.08901	8.74	0.0847439	0.246919	0.00275406	C	0.109745	安徽省	1	0.00201068	2.27027e-05	1
630	2020	33.33	0.018417	0.604078	0.010316	0.00240538	0.0268149	24.678	0.070202	12	1.13338	10.08	0.0413283	0.277874	0.000956695	C	0.117919	安徽省	1	0.00144869	5.78586e-06	1
630	2021	36.36	0.068261	0.539755	0.008789	0.00637586	0.0842274	24.652	0.317741	11	1.27151	9	0.0671327	0.265039	0.00214629	C	0.11556	安徽省	1	0.00422957	4.06516e-05	1
630	2022	40	0.051765	0.511933	0.009995	0.0232252	0.0637652	24.8413	-0.070121	10	1.60472	11.8	0.103266	0.204978	0.0196138	C	0.187137	安徽省	1	0.00361142	0.000539411	1
636	2013	44.44	0.022962	0.402173	0.106987	0.0778568	0.00615719	22.0762	0.070103	9	1.32251	13.59	0.0253887	0.248186	1.65836e-06	C	0.212588	广东省	1	0.0778551	0.00606167	0
636	2014	44.44	0.018711	0.258933	0.111867	0.119454	0.00738315	22.3492	0.007719	9	2.38454	12.16	0.0159635	0.20676	1.3172e-05	C	0.399866	广东省	1	0.119441	0.0142693	0
636	2015	44.44	0.009833	0.273827	0.149036	0.136002	-0.000540766	22.6085	-0.13717	9	1.99246	13.34	0.00251665	0.198741	6.77652e-06	C	0.352022	广东省	1	0.135995	0.0184966	0
636	2016	44.44	0.014063	0.319639	0.145829	0.0796699	-0.00976685	22.6168	0.430391	9	1.64372	11.33	0.0326821	0.206347	0	C	0.160175	广东省	1	0.0796699	0.00634729	0
636	2017	44.44	0.041404	0.276182	0.109964	0.0520442	0.0387291	22.5684	0.209362	9	1.70193	8.1	0.0641284	0.231386	0	C	0.1259	广东省	1	0.0520442	0.0027086	0
636	2018	44.44	0.14607	0.215138	0.062734	0.00257592	0.170188	22.6753	0.365109	9	2.56469	8.1	0.207538	0.202843	0	C	0.175942	广东省	1	0.00257592	6.63536e-06	0
636	2019	50	0.049736	0.194626	0.069266	0.0996913	0.052146	22.6694	-0.280998	8	2.95799	8.74	0.113209	0.189622	0.0498464	C	0.316947	广东省	1	0.0498449	0.00993836	0
636	2020	37.5	0.04243	0.309441	0.075924	0.0476591	0.0778834	22.8956	0.315442	8	1.78835	10.08	0.0758171	0.251887	0	C	0.27738	广东省	1	0.0476591	0.00227139	0
636	2021	33.33	0.087822	0.346079	0.069618	0.0679985	0.0938337	23.1054	0.166917	9	1.28056	9	0.058619	0.238562	0	C	0.179428	广东省	1	0.0679985	0.00462379	0
636	2022	36.36	0.021462	0.240622	0.074944	0.0530816	0.0158771	23.4843	-0.233653	11	2.73736	11.8	0.0325737	0.167279	0.00747241	C	0.391917	广东省	1	0.0456092	0.00281766	0
639	2013	33.33	0.125978	0.193606	0.047629	0	0.135988	21.0854	-0.021419	9	2.49085	13.59	0.227007	0.123985	0	C	0.220919	山东省	0	0	0	0
639	2014	33.33	0.063182	0.344343	0.051783	0	0.0773775	21.3436	-0.229473	9	1.81864	12.16	0.105543	0.156131	0	C	0.366424	山东省	0	0	0	0
639	2015	33.33	0.083949	0.219564	0.047709	0.0573895	0.0938855	21.2786	0.199676	9	2.49785	13.34	0.0782635	0.162175	0	C	0.311842	山东省	0	0.0573895	0.00329356	0
639	2016	33.33	0.015438	0.695448	0.06408	0.0149349	0.0199216	22.8439	0.504257	9	0.941272	11.33	-0.0177427	0.326558	0	C	0.0976284	山东省	0	0.0149349	0.00022305	0
639	2017	33.33	0.051379	0.64059	0.04995	0.0168151	0.0613601	22.7654	0.664584	9	0.803906	8.1	0.0505591	0.314814	0	C	0.0427568	山东省	0	0.0168151	0.000282746	0
639	2018	33.33	0.051762	0.51104	0.031544	0	0.0636292	23.0534	0.04035	9	1.39433	8.1	0.116053	0.235665	0	C	0.276604	山东省	0	0	0	0
639	2019	33.33	-0.118306	0.496239	0.034178	0.0143028	-0.135995	22.8201	-0.020194	9	1.45167	8.74	0.0483014	0.213527	0	C	0.2972	山东省	0	0.0143028	0.000204571	0
639	2020	33.33	0.043984	0.444163	0.033431	0.0161395	0.0513258	22.7676	0.009197	9	1.59749	10.08	0.0909705	0.179498	0.000315353	C	0.246016	山东省	0	0.0158242	0.000260485	0
639	2021	37.5	0.029098	0.422144	0.036852	0.0161227	0.0348753	22.7663	0.099497	8	1.62129	9	-0.022877	0.18174	0.000490096	C	0.228643	山东省	0	0.0156326	0.000259942	0
639	2022	33.33	-0.10555	0.446345	0.039375	0.0180013	-0.141281	22.6799	-0.044678	9	1.55005	11.8	0.0083069	0.166331	7.05708e-05	C	0.234501	山东省	0	0.0179307	0.000324046	0
651	2013	37.5	0.081792	0.734734	0.042904	0.0532568	0.0789663	25.6189	0.194447	8	1.07505	13.59	0.0970055	0.629281	0.00932002	C	0.312832	广东省	1	0.0439368	0.00283629	0
651	2014	33.33	0.09123	0.711123	0.034978	0.058784	0.107167	25.7746	0.161197	9	1.10845	12.16	0.121225	0.629281	0.000538802	C	0.374099	广东省	1	0.0582452	0.00345556	0
651	2015	33.33	0.07807	0.699646	0.051652	0.068454	0.0892595	25.809	-0.290418	9	1.07391	13.34	0.246027	0.629281	0	C	0.575924	广东省	1	0.068454	0.00468595	0
651	2016	37.5	0.085127	0.698834	0.050682	0.0382195	0.101945	25.9293	0.10801	8	1.12638	11.33	0.0814826	0.629281	0.00137549	C	0.540883	广东省	1	0.036844	0.00146073	0
651	2017	42.86	0.104707	0.689094	0.040942	0.0486031	0.11968	26.0938	0.369187	7	1.16302	8.1	0.0760975	0.602355	0.00503843	C	0.487483	广东省	1	0.0435646	0.00236226	0
651	2018	33.33	0.104998	0.630963	0.022036	0.0429544	0.122772	26.1753	0.336084	6	1.26651	8.1	0.107234	0.543126	0.00470751	C	0.465248	广东省	1	0.0382469	0.00184508	0
651	2019	33.33	0.087737	0.604033	0.019155	0.0738994	0.104542	26.1753	0.000151	9	1.25828	8.74	0.0985741	0.547522	0.00370214	C	0.465756	广东省	1	0.0701973	0.00546112	0
651	2020	37.5	0.079792	0.5814	0.021426	0.0525903	0.0901291	26.1753	-0.151165	8	1.34802	10.08	0.0689019	0.502018	0.00235055	C	0.521234	广东省	0	0.0502397	0.00276574	0
651	2021	42.86	0.071439	0.662309	0.021564	0.0651461	0.0821814	26.1753	0.116943	7	1.14586	9	0.00592733	0.543929	0.000621947	C	0.417459	广东省	0	0.0645242	0.00424402	0
651	2022	44.44	0.064816	0.713045	0.027875	0.0686765	0.0775649	26.1753	0.005959	9	1.17917	11.8	0.0807505	0.476624	0.0108928	C	0.510239	广东省	0	0.0577837	0.00471646	0
652	2013	33.33	0.020301	0.824024	0.021909	0.00414632	0.0129481	23.7093	0.704128	9	0.937539	13.59	0.0467823	0.385883	0	F	0.187855	天津	1	0.00414632	1.7192e-05	0
652	2014	33.33	0.025687	0.824024	0.040721	0.039807	0.0296931	23.8794	-0.364769	9	1.04593	12.16	-0.0412144	0.330086	0	F	0.199755	天津	1	0.039807	0.0015846	0
652	2015	33.33	0.011107	0.824024	0.02489	0.0331911	0.0123929	24.0757	0.498448	9	1.21419	13.34	-0.0191083	0.300689	0	F	0.230873	天津	1	0.0331911	0.00110165	0
652	2016	33.33	0.013341	0.824024	0.014492	0.0295257	0.0154518	24.1913	0.618943	9	1.37649	11.33	-0.0330103	0.264739	0	F	0.183364	天津	1	0.0295257	0.000871769	0
652	2017	37.5	0.01663	0.824024	0.009688	0.0281076	0.020511	24.214	0.216971	8	1.29097	8.1	0.0238043	0.280544	0	F	0.148523	天津	1	0.0281076	0.000790037	0
652	2018	33.33	0.012982	0.824024	0.009586	0.00240997	0.0177458	24.2676	0.010939	9	1.02998	8.1	0.0387328	0.316564	0	F	0.119833	天津	1	0.00240997	5.80795e-06	0
652	2019	57.14	0.009686	0.824024	0.011828	0.00250458	0.012212	24.2565	0.04835	5	1.07567	8.74	0.0372519	0.451457	0	F	0.0648747	天津	1	0.00250458	6.27292e-06	0
652	2020	42.86	0.002464	0.82049	0.011183	0.0150015	0.00595105	24.2382	-0.06557	7	1.05564	10.08	0.00904183	0.403759	0	F	0.105039	天津	1	0.0150015	0.000225044	0
652	2021	33.33	0.004243	0.824024	0.009393	0.013895	0.00848212	24.3411	0.124013	9	1.07392	9	-0.0247459	0.439976	0	F	0.108511	天津	1	0.013895	0.000193071	0
652	2022	33.33	0.004298	0.824024	0.010179	0.0128788	0.0100712	24.4135	-0.043651	9	1.09506	11.8	0.00553764	0.454528	0.000424615	F	0.0990564	天津	1	0.0124542	0.000165864	0
661	2013	33.33	0.15011	0.39257	0.152098	0.0191205	0.196776	21.7545	0.163245	9	1.67271	13.59	0.17777	0.350294	0	C	0.235774	吉林省	1	0.0191205	0.000365593	1
661	2014	33.33	0.141091	0.350592	0.150804	0.0296126	0.170426	21.8702	0.104268	9	1.93313	12.16	0.0888547	0.317753	5.70285e-05	C	0.239081	吉林省	1	0.0295556	0.000876909	1
661	2015	33.33	0.141134	0.361767	0.154606	0.032674	0.163656	22.0623	0.061789	9	1.88355	13.34	0.201964	0.334848	0	C	0.294208	吉林省	1	0.032674	0.00106759	1
661	2016	33.33	0.109119	0.282593	0.156614	0.0265588	0.127685	22.5484	0.206216	9	2.78349	11.33	0.0496611	0.268886	0	C	0.206633	吉林省	1	0.0265588	0.000705372	1
661	2017	33.33	0.126181	0.29261	0.141512	0.0312225	0.148183	22.7182	0.415823	9	2.66368	8.1	0.0518793	0.2827	0	C	0.221573	吉林省	1	0.0312225	0.000974842	1
661	2018	37.5	0.155403	0.327952	0.065344	0.00883359	0.185422	22.9654	0.310252	8	2.2432	8.1	0.0939193	0.299569	0	C	0.207322	吉林省	1	0.00883359	7.80323e-05	1
661	2019	37.5	0.184665	0.307654	0.062117	0.0366809	0.223705	23.2665	0.371853	8	2.71706	8.74	0.152081	0.261829	0.0169681	C	0.330151	吉林省	1	0.0197128	0.00134549	1
661	2020	33.33	0.196363	0.268417	0.055809	0.0166597	0.231245	23.5473	0.163134	9	3.19604	10.08	0.0659552	0.182941	0.000610384	C	0.252026	吉林省	1	0.0160493	0.000277544	1
661	2021	33.33	0.173099	0.234456	0.058898	0.0100417	0.209119	23.8375	0.253028	9	3.71909	9	0.147924	0.168076	0	C	0.265586	吉林省	1	0.0100417	0.000100836	1
661	2022	33.33	0.161941	0.200591	0.065233	0.00683639	0.190871	23.9824	0.174981	9	4.01478	11.8	0.108594	0.146667	0	C	0.221348	吉林省	1	0.00683639	4.67363e-05	1
665	2013	36.36	0.055501	0.299572	0.163293	0	0.0502912	21.9213	0.086949	11	0.680574	13.59	0.187134	0.239273	0	R	0.108078	湖北省	1	0	0	1
665	2014	36.36	0.032586	0.331647	0.204539	0.0117095	0.0314444	22.7402	0.544198	11	0.647398	12.16	0.102953	0.23141	0	R	0.166161	湖北省	1	0.0117095	0.000137111	1
665	2015	36.36	0.048861	0.296669	0.171077	0.0230894	0.0469914	22.7521	0.351805	11	0.402259	13.34	0.152337	0.253854	0	R	0.102573	湖北省	1	0.0230894	0.000533118	1
665	2016	36.36	0.036852	0.286639	0.17218	0.0533836	0.035192	22.8175	0.030865	11	0.469527	11.33	0.129728	0.269071	0	R	0.0995808	湖北省	1	0.0533836	0.00284981	1
665	2017	40	0.035034	0.352956	0.172185	0.0452771	0.0349277	22.9703	0.052331	10	0.358559	8.1	0.0976705	0.320425	0	R	0.0923182	湖北省	1	0.0452771	0.00205001	1
665	2018	40	0.01864	0.402302	0.138452	0.0309464	0.0172865	23.1352	0.051968	10	0.697208	8.1	0.0504901	0.253804	0	R	0.0816686	湖北省	1	0.0309464	0.000957681	1
665	2019	44.44	0.010231	0.420399	0.145126	0.00832358	0.00435738	23.1968	-0.044836	9	0.563949	8.74	0.0244585	0.218981	0.00299007	R	0.0599452	湖北省	1	0.00533351	6.92819e-05	1
665	2020	40	-0.057422	0.463561	0.156674	0.0239076	-0.0516449	23.1806	-0.091909	10	0.690076	10.08	0.052629	0.230674	0.0194008	R	0.0641159	湖北省	1	0.00450676	0.000571572	1
665	2021	36.36	-0.037249	0.49367	0.142995	0.0218366	-0.0374424	23.1939	-0.088821	11	0.706713	9	0.0264157	0.223097	0.0174462	R	0.0793139	湖北省	1	0.0043904	0.000476836	1
665	2022	36.36	-0.050103	0.485551	0.1406	0.023077	-0.0524402	23.187	0.001672	11	0.705546	11.8	0.00945257	0.216997	0.0187128	R	0.0797675	湖北省	1	0.00436413	0.000532546	1
680	2013	33.33	-0.030975	0.62131	0.075603	0.00230736	-0.0377732	23.2554	-0.033322	9	1.38443	13.59	0.0267796	0.293857	0	C	0.144448	山东省	1	0.00230736	5.3239e-06	0
680	2014	33.33	-0.002488	0.597773	0.078564	0.0201008	-0.00723155	23.1401	-0.282764	9	1.52489	12.16	0.051568	0.295856	0	C	0.144546	山东省	1	0.0201008	0.000404043	0
680	2015	33.33	-0.103007	0.628449	0.150363	0.0244813	-0.10465	22.9639	-0.48129	9	1.07462	13.34	0.0265715	0.304172	0	C	0.13823	山东省	1	0.0244813	0.000599333	0
680	2016	33.33	0.001905	0.620766	0.119863	0.0225128	-0.0176864	22.9492	0.168063	9	1.03541	11.33	0.0294914	0.323684	0	C	0.122286	山东省	1	0.0225128	0.000506828	0
680	2017	33.33	0.006497	0.621864	0.076845	0.00301695	-0.0049457	22.981	0.441902	9	1.26347	8.1	0.056587	0.357764	0	C	0.151328	山东省	1	0.00301695	9.10196e-06	0
680	2018	33.33	0.009073	0.608086	0.037928	0.00113693	0.0131052	22.961	0.259956	9	1.29622	8.1	0.0190955	0.363097	0	C	0.147614	山东省	1	0.00113693	1.29261e-06	0
680	2019	33.33	0.006933	0.584022	0.040051	0.00431746	0.00647896	22.9128	-0.199783	9	1.07148	8.74	0.0450366	0.360218	0	C	0.179852	山东省	1	0.00431746	1.86404e-05	0
680	2020	33.33	0.010847	0.606005	0.039772	0.0051739	0.0110212	22.9957	0.108548	9	1.25747	10.08	0.0687068	0.420489	0	C	0.202636	山东省	1	0.0051739	2.67692e-05	0
680	2021	33.33	0.019629	0.562697	0.041243	0.013573	0.0201564	23.0978	0.290467	9	1.43856	9	0.039689	0.482821	2.27872e-05	C	0.268753	山东省	1	0.0135503	0.000184228	0
680	2022	42.86	0.055217	0.550523	0.033925	0.0354459	0.0606001	23.1676	0.091473	7	1.38	11.8	0.0329921	0.475835	0.0209516	C	0.266168	山东省	1	0.0144943	0.00125641	0
685	2013	37.5	0.074327	0.197314	0.157892	0.0665387	0.0557657	22.828	0.060855	8	2.07683	13.59	0.0381653	0.073327	0	D	0.119276	广东省	1	0.0665387	0.0044274	0
685	2014	33.33	0.077972	0.232986	0.135104	0.0639458	0.0795204	23.0214	0.331318	9	3.1944	12.16	0.0381669	0.0534182	0	D	0.132903	广东省	1	0.0639458	0.00408907	0
685	2015	33.33	0.110591	0.196852	0.119639	0.0501003	0.109721	23.3439	0.065286	9	2.47874	13.34	0.0234059	0.058739	0	D	0.165706	广东省	1	0.0501003	0.00251004	0
685	2016	37.5	0.066386	0.236022	0.112398	0.0446159	0.0663922	23.4352	0.188844	8	0.793934	11.33	0.0286759	0.0735291	0	D	0.0903453	广东省	1	0.0446159	0.00199058	0
685	2017	33.33	0.069474	0.227687	0.096847	0.0407586	0.0720556	23.486	0.103512	9	0.764258	8.1	0.035599	0.0825128	0	D	0.100285	广东省	1	0.0407586	0.00166127	0
685	2018	33.33	0.042222	0.265539	0.093069	0.060622	0.0463527	23.5649	0.252619	9	0.659807	8.1	0.0335298	0.0980656	0	D	0.141528	广东省	1	0.060622	0.00367503	0
685	2019	37.5	0.055975	0.29566	0.081043	0.0747942	0.0591727	23.6747	0.097864	8	0.693824	8.74	0.0434985	0.107009	0.0162028	D	0.126112	广东省	1	0.0585915	0.00559418	0
685	2020	37.5	0.064594	0.311107	0.082351	0.056064	0.0674216	23.7625	-0.016338	8	0.706584	10.08	0.028075	0.10981	5.1733e-07	D	0.126661	广东省	1	0.0560634	0.00314317	0
685	2021	50	0.064725	0.313185	0.081115	0.0527517	0.0686103	23.8364	0.085821	8	0.838129	9	0.0230684	0.167947	0.00578018	D	0.15327	广东省	1	0.0469715	0.00278274	0
685	2022	50	0.041122	0.374046	0.065084	0.0412058	0.0434381	23.9617	0.526658	8	0.6277	11.8	0.0118399	0.17895	0	D	0.117158	广东省	1	0.0412058	0.00169792	0
690	2013	33.33	0.112719	0.533225	0.02019	0.0307117	0.140472	23.0081	0.431515	9	2.03591	13.59	0.246027	0.0806144	0.000634455	D	0.244048	广东省	0	0.0300772	0.000943208	0
690	2014	33.33	0.106898	0.475295	0.028235	0.15823	0.114772	22.9804	-0.169473	9	1.68123	12.16	0.170011	0.0454192	0.0205905	D	0.378349	广东省	0	0.13764	0.0250367	0
690	2015	33.33	0.066414	0.478615	0.085311	0.211728	0.0744502	22.9956	-0.239082	9	1.01629	13.34	0.118065	0.0435554	3.33607e-06	D	0.34252	广东省	0	0.211725	0.0448287	0
690	2016	33.33	0.042841	0.476761	0.076792	0.116293	0.0497818	23.4798	-0.009586	9	6.12886	11.33	0.0713813	0.0435554	0.000499989	D	0.370598	广东省	0	0.115793	0.0135242	0
690	2017	33.33	0.00593	0.512	0.13324	0.0482136	-0.0131132	23.5791	-0.289554	9	3.26264	8.1	0.0441799	0.0506145	0.000400888	D	0.171412	广东省	0	0.0478127	0.00232455	0
690	2018	33.33	0.021409	0.589695	0.074889	0.000249211	0.0222344	23.7956	0.524647	9	1.15845	8.1	0.0455079	0.0819594	0.000249211	D	0.157913	广东省	0	0	6.21062e-08	0
690	2019	33.33	0.046516	0.499557	0.06406	0.0526735	0.0517756	23.667	0.4675	9	1.37646	8.74	0.100248	0.0905049	0.0407239	D	0.202338	广东省	0	0.0119496	0.0027745	0
690	2020	33.33	0.094182	0.435297	0.050055	0.0369356	0.119446	23.6835	0.272418	9	1.97024	10.08	0.182251	0.0936579	0.0266411	D	0.252488	广东省	0	0.0102945	0.00136424	0
690	2021	33.33	0.041893	0.43223	0.04383	0.0202192	0.0520608	23.7028	0.314397	9	1.72836	9	0.072913	0.0924487	0.010448	D	0.263095	广东省	0	0.00977128	0.000408817	0
690	2022	33.33	0.009115	0.438299	0.01993	0.0156878	0.00369562	23.7238	0.000462	9	1.95905	11.8	0.0595105	0.0635114	0.00608049	D	0.310955	广东省	0	0.00960728	0.000246106	0
698	2013	33.33	0.004291	0.560279	0.026815	0	-0.0292148	22.6722	0.026361	9	0.799223	13.59	0.0592686	0.167151	0	C	0.0885568	辽宁省	1	0	0	0
698	2014	33.33	0.002186	0.588404	0.021352	0	-0.0310779	22.7436	0.00031	9	0.472236	12.16	0.0102684	0.140126	0	C	0.0619211	辽宁省	1	0	0	0
698	2015	33.33	0.019317	0.597846	0.037451	0	-0.0170935	22.9882	-0.082633	9	0.710663	13.34	0.0582437	0.211124	0	C	0.123767	辽宁省	1	0	0	0
698	2016	33.33	0.031999	0.602551	0.038111	0.000188325	0.00388174	23.0839	-0.084555	9	0.846205	11.33	0.0680818	0.284699	0	C	0.151106	辽宁省	1	0.000188325	3.54665e-08	0
698	2017	33.33	0.023116	0.555087	0.028766	0.000196832	0.0290578	23.0117	0.346047	9	0.744862	8.1	0.0200203	0.212847	0	C	0.159384	辽宁省	1	0.000196832	3.8743e-08	0
698	2018	37.5	0.012971	0.50727	0.015068	0.00020622	0.0173447	22.9363	-0.093833	8	0.882107	8.1	0.00705412	0.169883	0	C	0.126425	辽宁省	1	0.00020622	4.25269e-08	0
698	2019	33.33	-0.084023	0.580263	0.015477	0.000206368	-0.0774903	22.906	0.021238	9	0.796121	8.74	0.113618	0.223402	0	C	0.209516	辽宁省	1	0.000206368	4.25876e-08	0
698	2020	33.33	0.034264	0.609229	0.033838	2.63816e-06	0.0514859	23.0704	-0.131407	9	0.912801	10.08	-0.0369454	0.257617	0	C	0.162269	辽宁省	1	2.63816e-06	6.95988e-12	0
698	2021	33.33	0.010604	0.591606	0.015697	0	0.0209142	23.0349	0.05849	9	0.9985	9	0.150561	0.293447	0	C	0.192869	辽宁省	1	0	0	0
698	2022	33.33	-0.210294	0.705348	0.029371	0	-0.210679	22.6428	-0.413589	9	0.931447	11.8	0.0985341	0.354698	0	C	0.267933	辽宁省	1	0	0	0
700	2013	40	0.0562	0.599532	0.101874	0.233636	0.0542651	22.0811	0.177224	5	0.885859	13.59	0.117907	0.263921	0.00026416	C	0.327559	江苏省	0	0.233372	0.0545858	0
700	2014	40	0.063341	0.64609	0.103843	0.267248	0.0653573	22.0915	0.170369	5	0.666453	12.16	0.0979862	0.28214	0	C	0.359494	江苏省	0	0.267248	0.0714216	0
700	2015	40	0.065034	0.470709	0.117698	0.289394	0.054432	22.2401	-0.076293	5	0.76079	13.34	0.0571829	0.275437	0	C	0.384243	江苏省	0	0.289394	0.0837488	0
700	2016	40	0.031372	0.477059	0.142526	0.343578	0.0244179	22.504	0.01743	5	0.739822	11.33	0.0526098	0.247317	5.73271e-06	C	0.454632	江苏省	0	0.343572	0.118046	0
700	2017	40	0.017851	0.64302	0.159861	0.209948	0.00941591	22.7425	0.360113	5	0.746852	8.1	0.0101085	0.32062	2.81546e-06	C	0.331322	江苏省	0	0.209945	0.044078	0
700	2018	40	0.001377	0.685327	0.145977	0.0855377	-0.0213094	22.7244	0.144119	5	0.730268	8.1	-0.00198077	0.26365	0	C	0.173854	江苏省	0	0.0855377	0.0073167	0
700	2019	40	0.012958	0.696701	0.098366	0.150799	0.00365208	22.7832	0.105501	5	0.83514	8.74	0.0215172	0.252245	0.0719364	C	0.238062	江苏省	0	0.0788629	0.0227404	0
700	2020	40	-0.000763	0.670059	0.100614	0.138816	0.00705718	22.8446	0.111617	5	0.820003	10.08	0.0300984	0.292064	0.0677385	C	0.217838	江苏省	0	0.071077	0.0192698	0
700	2021	40	-0.023609	0.722761	0.084934	0.140482	0.019424	22.8416	0.211007	5	0.8364	9	0.0504506	0.327668	0.0656744	C	0.2653	江苏省	0	0.0748073	0.0197351	0
700	2022	40	0.053811	0.680045	0.07103	0.103301	0.045632	22.9558	0.037037	5	0.901288	11.8	0.109442	0.323703	0.0401022	C	0.274817	江苏省	0	0.0631989	0.0106711	0
701	2013	33.33	0.034599	0.824024	0.008253	0.00987492	0.012949	22.8592	0.463624	9	1.13006	13.59	0.00360619	0.454593	0.000100942	F	0.207063	福建省	1	0.00977397	9.7514e-05	0
701	2014	33.33	0.019187	0.790127	0.008932	0.0165169	-0.0102632	23.078	0.027645	9	1.2	12.16	0.0456552	0.517795	0	F	0.253856	福建省	1	0.0165169	0.000272809	0
701	2015	33.33	0.008594	0.705449	0.008269	0.00980199	-0.0130894	23.3766	0.111786	9	1.26255	13.34	0.0190323	0.516696	0.000183824	F	0.255755	福建省	1	0.00961817	9.60791e-05	0
701	2016	33.33	0.007985	0.657712	0.008253	0.0193202	0.00449984	23.4954	0.374873	9	1.28932	11.33	0.0398055	0.492803	0.0033942	F	0.188257	福建省	1	0.015926	0.00037327	0
701	2017	33.33	0.005027	0.646789	0.008253	0.0193736	-0.00681238	23.4639	0.24143	9	1.204	8.1	0.0206568	0.402418	0.00286624	F	0.172635	福建省	1	0.0165074	0.000375337	0
701	2018	33.33	0.002891	0.691093	0.008253	0.00603514	-0.012377	23.5201	0.298143	9	1.18165	8.1	-0.0336645	0.429218	0.00500001	F	0.174771	福建省	1	0.00103512	3.64229e-05	0
701	2019	33.33	-0.13318	0.824024	0.008253	0.0441698	-0.11402	23.7056	0.290575	9	1.0447	8.74	-0.129292	0.408958	0.0142052	F	0.207932	福建省	1	0.0299645	0.00195097	0
701	2020	42.86	0.003157	0.824024	0.008253	0.0350857	0.00448319	23.6093	-0.089759	7	1.09024	10.08	0.00459094	0.40556	0.0164534	F	0.131943	福建省	1	0.0186324	0.00123101	0
701	2021	37.5	0.010726	0.77795	0.008253	0.0359071	0.0256717	23.4778	0.423107	8	1.05656	9	0.190173	0.372437	0.0132475	F	0.230529	福建省	1	0.0226596	0.00128932	0
701	2022	33.33	0.013654	0.772323	0.008253	0.0312907	0.0037916	23.4972	-0.134031	9	1.05662	11.8	0.0221004	0.374612	0.00958265	F	0.246432	福建省	1	0.0217081	0.00097911	0
702	2013	42.86	-0.034509	0.394248	0.035701	0.0929547	-0.0428626	20.4068	0.029535	7	1.047	13.59	0.0479278	0.270738	0.0092263	C	0.171945	湖南省	1	0.0837284	0.00864057	1
702	2014	42.86	0.037361	0.307983	0.041573	0.153887	0.0011347	20.3825	-0.110065	7	1.29824	12.16	0.00794714	0.209563	0.0141133	C	0.227564	湖南省	1	0.139774	0.0236813	1
702	2015	50	0.007245	0.266837	0.051696	0.098505	-0.0178086	20.2588	-0.268935	6	1.50424	13.34	0.0116718	0.171367	0	C	0.18873	湖南省	1	0.098505	0.00970324	1
702	2016	42.86	0.001968	0.286479	0.052144	0.0877348	-0.00513159	20.2865	-0.065982	7	1.46625	11.33	0.0981627	0.209095	0.000369587	C	0.213747	湖南省	1	0.0873652	0.00769739	1
702	2017	42.86	0.021	0.328778	0.053519	0.155688	0.0249231	20.3751	0.096272	7	1.38739	8.1	-0.00810453	0.243789	0	C	0.244503	湖南省	1	0.155688	0.0242386	1
702	2018	42.86	0.073383	0.273323	0.039101	0.110397	0.083987	20.3937	-0.00484	7	1.80064	8.1	0.015126	0.210754	0.00139618	C	0.208381	湖南省	1	0.109001	0.0121875	1
702	2019	42.86	0.022603	0.176657	0.058746	0.199963	0.0469349	20.3357	-0.163103	7	2.44448	8.74	0.135633	0.139822	0.0442029	C	0.346778	湖南省	1	0.15576	0.039985	1
702	2020	42.86	0.035763	0.328064	0.064762	0.125295	0.0629159	20.6456	-0.048723	7	1.46286	10.08	-0.121306	0.182167	0.00833871	C	0.192946	湖南省	1	0.116956	0.0156987	1
702	2021	42.86	-0.210294	0.691089	0.055016	0.116151	-0.210679	20.6191	0.340046	7	0.670878	9	-0.129292	0.262275	0	C	0.229632	湖南省	1	0.116151	0.0134911	1
702	2022	42.86	-0.19545	0.824024	0.065066	0.11763	-0.176687	20.4959	-0.188936	7	0.52956	11.8	-0.101511	0.287655	0	C	0.214105	湖南省	1	0.11763	0.0138368	1
705	2013	33.33	0.03773	0.324508	0.045235	0.0459152	0.0410812	21.2793	0.113638	9	2.14036	13.59	0.00997319	0.310171	0	F	0.280447	浙江省	1	0.0459152	0.0021082	0
705	2014	33.33	0.022641	0.321773	0.059201	0.0666724	0.0265446	21.3125	0.031259	9	2.05784	12.16	0.0451622	0.319277	0	F	0.274191	浙江省	1	0.0666724	0.00444521	0
705	2015	33.33	0.019125	0.340293	0.060585	0.0727432	0.0155751	21.385	0.039531	9	1.75309	13.34	0.0292771	0.340035	0	F	0.189484	浙江省	1	0.0727432	0.00529157	0
705	2016	33.33	0.023178	0.348689	0.045528	0.0567084	0.028473	21.4249	0.127801	9	1.61472	11.33	0.0575038	0.318696	0	F	0.178426	浙江省	1	0.0567084	0.00321584	0
705	2017	33.33	0.03069	0.322559	0.050818	0.0676613	0.0379806	21.4417	0.056521	9	1.78445	8.1	0.0252163	0.307933	0	F	0.182484	浙江省	1	0.0676613	0.00457806	0
705	2018	33.33	0.033879	0.319304	0.035705	0.00269913	0.0402438	21.4748	0.10867	9	1.88229	8.1	0.0120214	0.305155	0	F	0.104393	浙江省	1	0.00269913	7.28532e-06	0
705	2019	37.5	0.082699	0.338722	0.0339	0.218208	0.0994806	21.6744	0.134739	8	2.19169	8.74	0.045724	0.338722	0.096579	F	0.330684	浙江省	1	0.121629	0.0476147	0
705	2020	37.5	0.034374	0.347719	0.034608	0.181376	0.0396935	21.717	0.060648	8	2.1255	10.08	0.0573116	0.329192	0.0555293	F	0.370254	浙江省	1	0.125847	0.0328974	0
705	2021	37.5	0.026945	0.373192	0.036426	0.19324	0.0320871	21.8173	0.050062	8	2.0789	9	0.0251692	0.361479	0.0736674	F	0.331745	浙江省	1	0.119573	0.0373417	0
705	2022	33.33	0.025349	0.397322	0.035539	0.118867	0.0313464	21.8954	0.147682	10	1.92674	11.8	-0.00622064	0.388625	0	F	0.259316	浙江省	1	0.118867	0.0141293	0
708	2013	36.36	0.044796	0.302641	0.043091	0	0.0512764	22.2277	-0.084334	11	1.59774	13.59	0.028104	0.247551	0	C	0.018262	湖北省	1	0	0	1
708	2014	33.33	0.053318	0.340129	0.042749	0	0.0583624	22.3382	-0.011451	9	1.44965	12.16	0.0875733	0.260567	0	C	0.105537	湖北省	1	0	0	1
708	2015	42.86	0.052631	0.319129	0.047081	0	0.0536207	22.3598	-0.157138	7	1.79105	13.34	0.0189453	0.222948	0	C	0.101077	湖北省	1	0	0	1
708	2016	33.33	0.050055	0.363229	0.045371	0	0.0587421	22.4892	0.031547	9	1.70185	11.33	0.13516	0.277888	0	C	0.202735	湖北省	1	0	0	1
708	2017	33.33	0.060027	0.387679	0.040315	0	0.0788367	22.6071	0.599808	9	1.59491	8.1	0.0539547	0.342533	0	C	0.179123	湖北省	1	0	0	1
708	2018	33.33	0.066448	0.426451	0.008253	0	0.0811232	22.7616	0.229391	9	1.65661	8.1	0.0953808	0.361329	0	C	0.252442	湖北省	1	0	0	1
708	2019	33.33	0.074244	0.651766	0.019911	0.000183955	0.0910273	25.008	1.76573	9	0.77785	8.74	0.1092	0.499379	0	C	0.10817	湖北省	1	0.000183955	3.38393e-08	1
708	2020	33.33	0.077841	0.633461	0.019486	7.48316e-05	0.0998526	25.0728	0.029035	9	0.845073	10.08	0.0848602	0.463768	0	C	0.119484	湖北省	1	7.48316e-05	5.59977e-09	1
708	2021	33.33	0.09379	0.61158	0.016131	0	0.112687	25.1645	0.302482	9	0.854054	9	0.152512	0.425376	0	C	0.0899316	湖北省	1	0	0	1
708	2022	33.33	0.078318	0.598595	0.014298	0.000150466	0.0934194	25.2316	0.010401	9	1.00377	11.8	0.147997	0.39881	0	C	0.0985886	湖北省	1	0.000150466	2.26399e-08	1
709	2013	33.33	0.000822	0.731628	0.049789	0	0.000323357	25.8406	-0.012316	9	0.552338	13.59	0.0691015	0.369197	0	C	0.0744466	河北省	1	0	0	0
709	2014	33.33	0.00421	0.734403	0.054216	0.00180741	0.00466063	25.8612	-0.108816	9	0.508634	12.16	0.0847239	0.391241	0	C	0.0747947	河北省	1	0.00180741	3.26674e-06	0
709	2015	33.33	0.002247	0.745003	0.054761	0.00172207	0.00252609	25.9096	-0.256001	9	0.433749	13.34	0.0803391	0.419328	0	C	0.095004	河北省	1	0.00172207	2.96552e-06	0
709	2016	33.33	0.007687	0.749285	0.046921	0.00165507	0.00845814	25.949	0.019802	9	0.483049	11.33	0.00658611	0.4173	0	C	0.0785281	河北省	1	0.00165507	2.73924e-06	0
709	2017	33.33	0.01118	0.749358	0.039704	0.00152894	0.0162479	25.9711	0.461859	9	0.461263	8.1	0.0862847	0.403299	0	C	0.0911476	河北省	1	0.00152894	2.33767e-06	0
709	2018	36.36	0.020989	0.717593	0.020224	0	0.0257421	26.0644	0.10987	11	0.513256	8.1	0.0478317	0.364282	0	C	0.134978	河北省	1	0	0	0
709	2019	36.36	0.013557	0.722388	0.022753	0.00137176	0.017199	26.0795	0.004451	11	0.520586	8.74	0.0462761	0.36417	0	C	0.118559	河北省	1	0.00137176	1.88174e-06	0
709	2020	36.36	0.008413	0.749499	0.024314	0.00136152	0.00988557	26.1753	-0.1139	11	0.459948	10.08	0.0318587	0.340028	0	C	0.121415	河北省	1	0.00136152	1.85372e-06	0
709	2021	36.36	0.012321	0.749848	0.021871	0.00134927	0.0134068	26.1753	0.389841	11	0.496591	9	0.060397	0.326953	0	C	0.146137	河北省	1	0.00134927	1.82053e-06	0
709	2022	36.36	0.006239	0.737564	0.022196	0.00129699	0.00355533	26.1753	-0.041143	11	0.476206	11.8	0.0364687	0.304306	0	C	0.140935	河北省	1	0.00129699	1.68218e-06	0
713	2013	37.5	0.028267	0.353948	0.063263	0.0299087	0.00460078	21.4156	-0.080983	8	1.90194	13.59	0.100648	0.210344	0	A	0.2063	安徽省	1	0.0299087	0.000894529	1
713	2014	40	0.032301	0.292397	0.07702	0.0559164	0.00405135	21.3593	-0.186037	5	1.95744	12.16	0.131499	0.231767	0	A	0.221336	安徽省	1	0.0559164	0.00312664	1
713	2015	57.14	0.016337	0.268832	0.098021	0.0598271	0.0068224	21.3454	-0.193026	5	2.13157	13.34	0.0605082	0.260591	0	A	0.19181	安徽省	1	0.0598271	0.00357928	1
713	2016	57.14	0.010719	0.329399	0.093025	0.0599067	-0.0254452	21.4522	0.094403	5	1.8737	11.33	-0.129282	0.288886	0	A	0.143155	安徽省	1	0.0599067	0.00358881	1
713	2017	57.14	0.006669	0.371378	0.069721	0.0220255	-0.0206142	21.5085	0.188078	5	1.58371	8.1	-0.0646357	0.272451	0	A	0.0632986	安徽省	1	0.0220255	0.000485124	1
713	2018	50	0.023488	0.335258	0.048264	0	-0.00804433	21.6163	0.332085	6	1.8695	8.1	-0.0274168	0.259903	0	A	0.0797268	安徽省	1	0	0	1
713	2019	42.86	0.024405	0.328171	0.039726	0	0.0277535	21.6805	0.247418	7	1.97822	8.74	0.0506706	0.24175	0	A	0.0660893	安徽省	1	0	0	1
713	2020	42.86	0.021396	0.332118	0.040745	0.0735074	0.0249534	21.7003	0.021898	7	1.87424	10.08	0.075087	0.26706	0.0735074	A	0.111525	安徽省	1	0	0.00540334	1
713	2021	44.44	0.06864	0.284333	0.040898	0.0325991	0.0728971	21.7215	0.065393	9	2.0569	9	0.0284752	0.232996	0.0325991	A	0.0800816	安徽省	1	0	0.0010627	1
713	2022	50	0.01877	0.307714	0.037419	0.0632184	0.0192041	21.7962	0.148254	8	1.95694	11.8	0.135452	0.259724	0.0632184	A	0.122684	安徽省	1	0	0.00399657	1
715	2013	33.33	0.048435	0.422104	0.10722	0.0299897	0.0650776	21.5125	0.034102	9	1.0597	13.59	0.0717347	0.422104	0	F	0.420738	辽宁省	1	0.0299897	0.000899382	0
715	2014	33.33	0.0375	0.507915	0.122147	0.0617813	0.0399562	21.5261	-0.099196	9	1.11831	12.16	0.0128707	0.503434	0	F	0.333106	辽宁省	1	0.0617813	0.00381692	0
715	2015	33.33	0.032237	0.47122	0.126345	0.0602486	0.039294	21.4968	-0.116359	9	1.30433	13.34	0.0338198	0.464299	0	F	0.335171	辽宁省	1	0.0602486	0.00362989	0
715	2016	33.33	0.041665	0.429003	0.099548	0.0594494	0.0657314	21.4785	-0.118479	9	1.54065	11.33	0.0238325	0.421955	0	F	0.470955	辽宁省	1	0.0594494	0.00353424	0
715	2017	33.33	0.039426	0.40653	0.113118	0.0570862	0.0538753	21.4865	0.007044	9	1.51242	8.1	0.0492453	0.40653	0	F	0.4484	辽宁省	1	0.0570862	0.00325884	0
715	2018	33.33	0.041606	0.379362	0.111717	0.0545606	0.0556893	21.498	0.037732	9	1.70788	8.1	0.0487979	0.379362	0	F	0.417314	辽宁省	1	0.0545606	0.00297686	0
715	2019	37.5	0.067296	0.355108	0.098007	0.312516	0.0896494	21.5532	0.059067	8	1.74795	8.74	0.0680353	0.355108	0.251798	F	0.510578	辽宁省	0	0.0607179	0.0976662	0
715	2020	33.33	0.041752	0.334903	0.294501	0.0577285	0.0581785	21.5651	-0.489588	9	1.87886	10.08	0.0625445	0.334903	0	F	0.546296	辽宁省	0	0.0577285	0.00333258	0
715	2021	33.33	0.055666	0.321261	0.282775	0.114353	0.0648494	21.6168	0.011078	9	2.11579	9	0.0649688	0.320019	0.0614645	F	0.579771	辽宁省	0	0.0528889	0.0130767	0
715	2022	33.33	0.035687	0.277346	0.33274	0.0518381	0.0470648	21.6	-0.201262	9	2.53221	11.8	0.0244399	0.2757	0	F	0.471752	辽宁省	0	0.0518381	0.00268719	0
721	2013	33.33	0.01588	0.296193	0.053665	0.200723	0.0013928	20.7428	-0.109976	9	1.39204	13.59	0.0304015	0.194766	0	H	0.310722	陕西省	1	0.200723	0.0402896	1
721	2014	33.33	0.011386	0.33581	0.063155	0.134293	-0.0250991	20.7856	-0.068908	9	1.27742	12.16	0.0207173	0.191574	0	H	0.459253	陕西省	1	0.134293	0.0180345	1
721	2015	33.33	-0.030459	0.379224	0.087258	0.134974	-0.0421427	20.8067	-0.085703	9	1.02029	13.34	0.00232348	0.18272	0	H	0.431833	陕西省	1	0.134974	0.0182181	1
721	2016	33.33	0.009341	0.347471	0.060444	0.135722	-0.0243631	20.7722	0.003102	9	1.16423	11.33	0.0234317	0.210647	0	H	0.435211	陕西省	1	0.135722	0.0184205	1
721	2017	37.5	-0.011946	0.378235	0.057365	0.128573	-0.0119556	20.7964	-0.013499	8	1.60322	8.1	0.011961	0.193108	0	H	0.477134	陕西省	1	0.128573	0.0165311	1
721	2018	37.5	0.006537	0.473514	0.045467	0.0890489	0.0222437	20.9649	0.004547	8	1.03954	8.1	0.00554743	0.265259	0	H	0.385366	陕西省	1	0.0890489	0.00792971	1
721	2019	33.33	-0.043479	0.437833	0.059472	0.0983332	-0.0388895	20.8218	0.008911	9	0.725838	8.74	-0.0305835	0.198603	0	H	0.296008	陕西省	1	0.0983332	0.00966942	1
721	2020	33.33	0.006122	0.498944	0.10188	0.0832015	0.00699963	20.9516	-0.179021	9	0.69339	10.08	0.0267456	0.219492	0	H	0.303093	陕西省	1	0.0832015	0.00692249	1
721	2021	33.33	-0.109975	0.703131	0.061809	0.145981	-0.109215	21.1675	0.263897	9	0.21148	9	0.0245461	0.41196	0	H	0.179371	陕西省	1	0.145981	0.0213104	1
721	2022	33.33	-0.137635	0.662919	0.057488	0.135719	-0.136987	21.1992	-0.066495	9	0.262807	11.8	-0.0235062	0.410553	0	H	0.189205	陕西省	1	0.135719	0.0184196	1
726	2013	38.46	0.123611	0.237442	0.088553	0.00356031	0.135069	22.8529	0.097812	13	1.75594	13.59	0.17284	0.138586	0.00356031	C	0.107277	山东省	0	0	1.26758e-05	0
726	2014	38.46	0.113516	0.186753	0.102849	0.00781701	0.121144	22.8782	-0.04763	13	2.06102	12.16	0.128899	0.113953	0	C	0.0850446	山东省	0	0.00781701	6.11057e-05	0
726	2015	38.46	0.080907	0.199597	0.108646	0.0153049	0.095759	22.9306	0.000589	13	2.04104	13.34	0.113032	0.111296	0.00788641	C	0.102879	山东省	0	0.00741847	0.000234239	0
726	2016	38.46	0.090684	0.211971	0.110235	0.00536872	0.102307	22.9647	-0.031032	13	1.91968	11.33	0.139338	0.104718	0	C	0.075844	山东省	0	0.00536872	2.88231e-05	0
726	2017	35.71	0.08685	0.235536	0.101655	0.0107266	0.0979839	23.0428	0.071463	14	1.65413	8.1	0.102062	0.117758	0	C	0.0790193	山东省	0	0.0107266	0.000115061	0
726	2018	35.71	0.08144	0.266844	0.056826	0.00217126	0.0980366	23.0782	0.073306	14	1.46831	8.1	0.135735	0.124945	0	C	0.0539377	山东省	0	0.00217126	4.71438e-06	0
726	2019	35.71	0.083239	0.301725	0.06413	0.00826666	0.0737003	23.1986	-0.011292	14	1.32776	8.74	0.0913817	0.11127	0.00440506	C	0.086036	山东省	0	0.0038616	6.83377e-05	0
726	2020	35.71	0.007345	0.332915	0.075908	0.0239672	0.00319107	23.2189	-0.301433	14	2.68479	10.08	0.0489316	0.100455	0.0221318	C	0.145647	山东省	0	0.00183544	0.000574427	0
726	2021	33.33	0.025203	0.355742	0.064025	0.00177785	0.0226147	23.2872	0.102508	12	2.61673	9	0.0268061	0.117019	0.000132977	C	0.159374	山东省	0	0.00164487	3.16074e-06	0
726	2022	33.33	0.072935	0.295346	0.057119	0.021583	0.0694669	23.3149	0.32455	12	2.99458	11.8	0.106531	0.111731	0.0200504	C	0.17785	山东省	0	0.00153253	0.000465824	0
729	2013	33.33	0.041325	0.315496	0.094805	0.00109572	0.0423449	23.6627	0.054862	14	1.0747	13.59	0.163629	0.233876	0	C	0.0862122	北京	1	0.00109572	1.20061e-06	0
729	2014	33.33	0.041818	0.293281	0.099308	0.00467355	0.0473897	23.664	-0.017793	14	1.16737	12.16	0.0635331	0.200514	0	C	0.0961731	北京	1	0.00467355	2.18421e-05	0
729	2015	33.33	0.034394	0.249375	0.115159	0.00364763	0.0305087	23.627	-0.071498	14	1.32574	13.34	0.0889618	0.1973	0	C	0.0992433	北京	1	0.00364763	1.33052e-05	0
729	2016	33.33	0.017466	0.250602	0.118479	0.00364515	0.0189554	23.6277	-0.07697	14	1.32911	11.33	0.0682142	0.203985	0	C	0.0955644	北京	1	0.00364515	1.32871e-05	0
729	2017	33.33	0.009532	0.24434	0.113339	0.00201919	0.0193223	23.6191	-0.032628	14	1.42624	8.1	0.0766658	0.218922	0	C	0.109477	北京	1	0.00201919	4.07713e-06	0
729	2018	33.33	0.012666	0.222432	0.113092	0	0.0203991	23.5962	0.013237	14	1.62803	8.1	0.060796	0.219605	0	C	0.109609	北京	1	0	0	0
729	2019	45.45	0.014508	0.239321	0.112928	0.0010254	0.0222693	23.6226	0.010994	11	1.67661	8.74	0.0866824	0.236568	0	C	0.153522	北京	1	0.0010254	1.05144e-06	0
729	2020	38.46	0.015405	0.249383	0.116707	0	0.024604	23.6406	-0.047094	13	1.77686	10.08	0.0848793	0.249383	0	C	0.208488	北京	1	0	0	0
729	2021	33.33	0.01508	0.280513	0.120226	0.00103922	0.0216582	23.6896	0.094488	14	1.75182	9	0.0836819	0.279421	0.00103922	C	0.261568	北京	1	0	1.07998e-06	0
729	2022	57.14	0.026536	0.310642	0.107016	0	0.0325302	23.7531	0.103761	7	1.73407	11.8	0.0830126	0.295119	0	C	0.295256	北京	1	0	0	0
731	2013	42.86	0.035077	0.370382	0.029351	0	0.0244968	22.2967	-0.113529	7	1.26653	13.59	0.0346578	0.119202	0	C	0.226632	四川省	1	0	0	1
731	2014	50	-0.054226	0.389214	0.035528	0.00130468	-0.0514652	22.2329	-0.173181	6	1.19351	12.16	-0.00638594	0.105912	0	C	0.137494	四川省	1	0.00130468	1.7022e-06	1
731	2015	42.86	0.011202	0.443723	0.048424	0.00211486	0.0111236	22.3491	-0.176292	7	1.04741	13.34	0.061544	0.157281	0	C	0.157113	四川省	1	0.00211486	4.47264e-06	1
731	2016	50	-0.055206	0.458739	0.085603	0.0022115	-0.0559365	22.2797	-0.396665	6	0.941668	11.33	0.063781	0.154449	0	C	0.156499	四川省	1	0.0022115	4.89074e-06	1
731	2017	42.86	0.033786	0.379162	0.076919	0.00233797	0.0392316	22.1988	0.066638	7	1.22883	8.1	0.126581	0.120372	0	C	0.203284	四川省	1	0.00233797	5.46612e-06	1
731	2018	50	0.053714	0.301836	0.091044	0.00125954	0.0606221	22.1462	0.044272	6	1.69801	8.1	0.10708	0.111839	0	C	0.20783	四川省	1	0.00125954	1.58645e-06	1
731	2019	50	0.022652	0.241189	0.078139	0.00282604	0.0255338	22.0639	0.109553	6	1.94936	8.74	0.0978571	0.111396	0	C	0.215096	四川省	1	0.00282604	7.98651e-06	1
731	2020	50	0.024649	0.258321	0.086476	0.132382	0.026817	22.1106	-0.005707	6	2.16827	10.08	0.0793326	0.12827	0.12487	C	0.280732	四川省	1	0.0075114	0.0175249	1
731	2021	50	0.149329	0.18259	0.083118	0.187973	0.164213	22.2076	0.404662	6	3.24906	9	0.153538	0.116849	0.181331	C	0.3381	四川省	1	0.00664192	0.0353339	1
731	2022	42.86	0.142091	0.169799	0.065885	0.22723	0.162319	22.3669	0.200136	7	4.08772	11.8	0.195159	0.139055	0.212604	C	0.423307	四川省	1	0.0146262	0.0516335	1
733	2013	42.86	0.026951	0.340347	0.118104	0.0430912	0.0144068	22.0514	-0.000387	7	2.15614	13.59	0.0225539	0.203995	0	C	0.148943	贵州省	1	0.0430912	0.00185685	1
733	2014	57.14	0.025349	0.322552	0.112981	0.0378756	0.0175388	22.3853	0.40275	7	2.65942	12.16	0.0148982	0.170013	0	C	0.203679	贵州省	1	0.0378756	0.00143456	1
733	2015	57.14	0.02798	0.426566	0.100255	0.0247017	0.0290557	22.6188	0.214281	7	1.85225	13.34	0.0532182	0.274309	0	C	0.182699	贵州省	1	0.0247017	0.000610172	1
733	2016	57.14	0.02297	0.505207	0.08569	0.0679294	0.0200851	22.8253	0.301265	7	1.62341	11.33	0.0204609	0.319413	0	C	0.210738	贵州省	1	0.0679294	0.00461441	1
733	2017	57.14	0.023083	0.522398	0.081808	0.045739	0.0262375	22.9201	0.216842	7	2.04696	8.1	-0.0607018	0.294831	0	C	0.13885	贵州省	1	0.045739	0.00209206	1
733	2018	57.14	0.025363	0.509791	0.096434	0.0236128	0.0294984	23.0395	-0.334287	7	1.93661	8.1	0.0313829	0.258188	0	C	0.153746	贵州省	1	0.0236128	0.000557565	1
733	2019	57.14	0.033686	0.386039	0.142985	0.0525588	0.0364062	22.8942	-0.312743	7	3.04633	8.74	0.0296017	0.19518	0	C	0.205539	贵州省	1	0.0525588	0.00276243	1
733	2020	57.14	0.067258	0.3333	0.14241	0.0803917	0.0777599	22.9158	0.076725	6	2.8664	10.08	-0.00772928	0.171864	0	C	0.182835	贵州省	1	0.0803917	0.00646282	1
733	2021	57.14	0.134586	0.331351	0.166362	0.0632478	0.159623	23.1323	0.431989	7	2.96086	9	0.120056	0.218826	0	C	0.211403	贵州省	1	0.0632478	0.00400029	1
733	2022	57.14	0.175738	0.28078	0.106949	0.055085	0.203522	23.3304	0.284813	7	4.1461	11.8	0.0605661	0.194729	0	C	0.188643	贵州省	1	0.055085	0.00303436	1
739	2013	33.33	0.03453	0.601517	0.115646	0.00042494	0.0397769	22.2628	0.107814	9	0.930797	13.59	0.0408484	0.307036	0.00042494	C	0.17432	浙江省	0	0	1.80574e-07	0
739	2014	33.33	0.064545	0.544443	0.119027	0.000380694	0.051783	22.345	0.09791	9	0.938815	12.16	0.155406	0.360563	0.000380694	C	0.159952	浙江省	0	0	1.44928e-07	0
739	2015	33.33	0.038597	0.552026	0.150557	0	0.0394765	22.4087	0.024849	9	0.919428	13.34	0.0817733	0.32408	0	C	0.147371	浙江省	0	0	0	0
739	2016	33.33	0.046788	0.534345	0.137374	0	0.0452832	22.4494	0.100105	9	0.997367	11.33	0.0321091	0.303683	0	C	0.0984179	浙江省	0	0	0	0
739	2017	42.86	0.045086	0.464079	0.132389	0.000734523	0.0588401	22.4622	0.163358	7	1.17754	8.1	0.0368643	0.272902	0.000734523	C	0.096846	浙江省	0	0	5.39523e-07	0
739	2018	42.86	0.064438	0.418463	0.072316	0	0.0869008	22.4726	0.148536	7	1.39517	8.1	0.144797	0.311677	0	C	0.111989	浙江省	0	0	0	0
739	2019	42.86	0.084844	0.422317	0.063533	0.0711157	0.108227	22.5985	0.130844	7	1.54514	8.74	0.208516	0.414651	0.0711157	C	0.229919	浙江省	0	0	0.00505745	0
739	2020	42.86	0.108973	0.41417	0.048725	0.0155062	0.121137	22.7375	0.092773	7	1.69773	10.08	0.141368	0.370102	0.0155062	C	0.308274	浙江省	0	0	0.000240442	0
739	2021	42.86	0.10428	0.447798	0.050822	0.00162514	0.116277	22.9385	0.134897	7	1.52986	9	0.0667605	0.398539	0.00162514	C	0.286457	浙江省	0	0	2.64108e-06	0
739	2022	42.86	0.082317	0.5407	0.042681	0.000506808	0.0914059	23.2096	0.179174	7	1.29114	11.8	0.110356	0.472337	7.49887e-06	C	0.296169	浙江省	0	0.000499309	2.56855e-07	0
753	2013	33.33	0.03105	0.710946	0.02755	0	0.0211087	21.9548	0.123281	9	1.28851	13.59	0.00953465	0.367484	0	F	0.198177	福建省	1	0	0	0
753	2014	37.5	0.015812	0.581802	0.028436	0.00946243	0.00969703	22.1135	0.107181	8	1.85072	12.16	-0.114618	0.259273	0	F	0.262762	福建省	1	0.00946243	8.95375e-05	0
753	2015	33.33	-0.023804	0.615609	0.032943	0.00994204	-0.0230772	22.0641	-0.078443	9	1.59817	13.34	0.00566585	0.200041	0	F	0.154298	福建省	1	0.00994204	9.88442e-05	0
753	2016	37.5	0.03643	0.580786	0.039259	0.00702389	-0.0233103	22.4115	0.006766	8	1.71556	11.33	0.030092	0.258924	0	F	0.276521	福建省	1	0.00702389	4.9335e-05	0
753	2017	37.5	0.015798	0.554079	0.045592	0.00764352	-0.00191955	22.327	-0.129001	8	1.45933	8.1	0.158372	0.332295	0	F	0.261903	福建省	1	0.00764352	5.84234e-05	0
753	2018	33.33	0.016383	0.527247	0.042603	0.0260152	0.0154083	22.344	0.120375	9	1.44524	8.1	0.00239042	0.36315	0	F	0.245286	福建省	1	0.0260152	0.000676793	0
753	2019	33.33	0.020916	0.558788	0.04851	0.0433007	0.037074	22.4279	-0.073036	9	1.41646	8.74	0.100763	0.384294	0	F	0.279846	福建省	1	0.0433007	0.00187495	0
753	2020	37.5	0.018892	0.637744	0.040303	0.022762	0.0204909	22.6829	0.09581	8	0.998784	10.08	0.0415354	0.389669	0	F	0.155484	福建省	1	0.022762	0.000518108	0
753	2021	42.86	0.018167	0.663041	0.048514	0.0207527	0.0258271	22.8165	-0.017729	7	0.87912	9	-0.111982	0.36116	0	F	0.0831128	福建省	1	0.0207527	0.000430676	0
753	2022	42.86	0.010848	0.679762	0.050852	0.0206998	0.00482189	22.9147	-0.068085	7	0.637782	11.8	0.0614247	0.322559	0	F	0.0737728	福建省	1	0.0206998	0.00042848	0
756	2013	33.33	0.009952	0.533215	0.07043	0.0497065	-0.0125318	22.0712	0.066678	9	1.35778	13.59	0.0240656	0.178757	0	C	0.148612	山东省	1	0.0497065	0.00247073	0
756	2014	33.33	0.016097	0.549634	0.07395	0.0683547	0.0109871	22.169	0.132537	7	0.913387	12.16	0.0815854	0.202218	0	C	0.145801	山东省	1	0.0683547	0.00467236	0
756	2015	37.5	0.020927	0.55832	0.084308	0.0621868	0.0193162	22.2256	0.002029	8	0.846515	13.34	0.0776106	0.225794	0	C	0.168646	山东省	1	0.0621868	0.0038672	0
756	2016	37.5	0.028171	0.559729	0.083655	0.0561343	0.0294982	22.2757	0.116187	8	0.753395	11.33	0.0930274	0.272853	0	C	0.17499	山东省	1	0.0561343	0.00315106	0
756	2017	37.5	0.041954	0.510879	0.085193	0.0628755	0.0522701	22.386	0.124722	8	1.34823	8.1	0.0739473	0.28846	0	C	0.201513	山东省	1	0.0628755	0.00395332	0
756	2018	37.5	0.046362	0.527302	0.049904	0.0437962	0.0558064	22.501	0.153276	8	0.99539	8.1	0.0582488	0.2967	0	C	0.175372	山东省	1	0.0437962	0.0019181	0
756	2019	42.86	0.050204	0.5167	0.05749	0.0479	0.0590306	22.5852	0.076452	7	0.977016	8.74	0.0541128	0.286935	0	C	0.155187	山东省	1	0.0479	0.00229441	0
756	2020	37.5	0.048938	0.521879	0.053309	0.0435417	0.0583532	22.6824	0.071274	8	1.12844	10.08	0.05924	0.368801	0	C	0.164193	山东省	1	0.0435417	0.00189588	0
756	2021	37.5	0.049383	0.502028	0.053301	0.0339955	0.0568035	22.7155	0.092329	8	1.10075	9	0.0353404	0.360256	0	C	0.135558	山东省	1	0.0339955	0.00115569	0
756	2022	44.44	0.05158	0.473704	0.060446	0.0278741	0.0567188	22.8353	0.143735	9	1.0945	11.8	0.0917397	0.3066	0	C	0.16807	山东省	1	0.0278741	0.000776966	0
758	2013	33.33	0.010242	0.628521	0.027251	0.0306418	0.00742269	23.5513	0.231619	9	1.21728	13.59	0.00950557	0.431354	0	B	0.139007	北京	1	0.0306418	0.000938919	0
758	2014	33.33	0.016697	0.667121	0.029336	0.0488967	0.0178507	23.6764	0.020035	9	1.07541	12.16	0.029518	0.430502	0	B	0.154406	北京	1	0.0488967	0.00239089	0
758	2015	33.33	0.012893	0.722136	0.02829	0.0399348	0.0182744	23.8445	0.075894	9	1.04102	13.34	0.0630499	0.441061	0	B	0.202714	北京	1	0.0399348	0.00159479	0
758	2016	33.33	0.014435	0.720032	0.028971	0.0375906	0.0229619	23.8902	-0.02512	9	1.07071	11.33	-0.0963288	0.372707	0	B	0.1336	北京	1	0.0375906	0.00141305	0
758	2017	33.33	0.016497	0.699863	0.038723	0.0391746	0.0231132	23.8307	-0.192891	9	1.2162	8.1	0.0721	0.343216	0	B	0.15627	北京	1	0.0391746	0.00153465	0
758	2018	37.5	0.00987	0.631172	0.041785	0.0174839	0.0129425	23.9461	-0.040532	8	1.39582	8.1	0.109284	0.302005	0	B	0.180118	北京	1	0.0174839	0.000305685	0
758	2019	37.5	-0.045982	0.663049	0.081356	0.0170092	-0.0442384	23.954	-0.251592	8	1.05949	8.74	0.0301886	0.351826	0.000223817	B	0.182567	北京	1	0.0167854	0.000289314	0
758	2020	33.33	0.006339	0.592976	0.089378	0.0188589	0.0110246	23.8187	-0.387453	9	1.33664	10.08	-0.0145165	0.232641	0.000301364	B	0.170665	北京	1	0.0185575	0.000355657	0
758	2021	33.33	0.011633	0.554778	0.119182	0.031382	0.0226248	23.6673	-0.037319	9	1.85813	9	0.135371	0.224196	0.0105485	B	0.210358	北京	1	0.0208335	0.000984829	0
758	2022	42.86	0.019007	0.595757	0.085287	0.0295844	0.0277193	23.7215	0.128564	7	1.09738	11.8	0.0112085	0.257624	0.0105465	B	0.17788	北京	1	0.0190379	0.000875234	0
759	2013	38.46	0.019158	0.667444	0.041303	0.00626211	0.0262497	22.9042	0.049308	13	0.774993	13.59	0.0838914	0.53725	0	F	0.164407	湖北省	1	0.00626211	3.9214e-05	1
759	2014	36.36	0.02076	0.655902	0.032214	0.0105078	0.0160529	22.9043	0.026129	11	0.697656	12.16	0.0391967	0.571056	0	F	0.136413	湖北省	1	0.0105078	0.000110415	1
759	2015	33.33	0.000389	0.654269	0.035709	0.00613368	-0.000810953	22.8769	-0.030021	10	0.666585	13.34	0.0129099	0.538055	0	F	0.114558	湖北省	1	0.00613368	3.76221e-05	1
759	2016	36.36	0.000977	0.668667	0.033477	0.0343273	-0.028682	22.9298	-0.063107	11	0.637221	11.33	0.0763003	0.502594	0	F	0.178376	湖北省	1	0.0343273	0.00117836	1
759	2017	36.36	0.009818	0.581445	0.032919	0.0131977	-0.000358547	22.7716	-0.010429	11	0.652912	8.1	0.0221307	0.493761	0	F	0.154918	湖北省	1	0.0131977	0.00017418	1
759	2018	36.36	0.054635	0.546828	0.030784	0.00599069	0.086036	22.8032	0.000156	11	0.720716	8.1	0.0739001	0.511411	0	F	0.165666	湖北省	1	0.00599069	3.58884e-05	1
759	2019	40	0.001409	0.611966	0.030436	0.00546118	0.0126905	22.9436	0.022317	10	0.581567	8.74	0.0917768	0.526752	0	F	0.113839	湖北省	1	0.00546118	2.98245e-05	1
759	2020	40	0.006851	0.637535	0.036068	0.00509022	0.0138905	22.9806	-0.15559	10	0.58914	10.08	0.0908493	0.533426	0	F	0.14789	湖北省	1	0.00509022	2.59103e-05	1
759	2021	36.36	-0.001055	0.747922	0.039466	0.00378358	0.00141609	23.2459	-0.0608	11	0.503643	9	0.0751695	0.615862	0	F	0.0970789	湖北省	1	0.00378358	1.43155e-05	1
759	2022	44.44	-0.024926	0.776038	0.041532	0.00362982	-0.0206388	23.255	-0.010798	9	0.549082	11.8	0.0615864	0.629281	0	F	0.11696	湖北省	1	0.00362982	1.31756e-05	1
762	2013	44.44	0.01045	0.187615	0.148509	0.00895485	0.0116271	21.6753	0.408035	9	3.74296	13.59	-0.0411156	0.0679695	0	B	0.414341	西藏自治区	1	0.00895485	8.01893e-05	1
762	2014	50	-0.037116	0.254193	0.191934	0.0459684	-0.038985	21.7029	-0.283984	8	2.71182	12.16	-0.039424	0.0692135	0	B	0.463334	西藏自治区	1	0.0459684	0.0021131	1
762	2015	44.44	0.014857	0.158811	0.102488	0.0496298	0.0169066	21.5998	0.76981	9	4.48571	13.34	0.127734	0.10048	0	B	0.470198	西藏自治区	1	0.0496298	0.00246312	1
762	2016	57.14	0.01941	0.141493	0.131031	0.0405357	0.0231277	21.7954	-0.236343	7	4.83889	11.33	0.0954113	0.072365	0	B	0.524183	西藏自治区	1	0.0405357	0.00164315	1
762	2017	57.14	0.028003	0.164759	0.142155	0.037857	0.0378626	21.8569	-0.040334	6	4.25447	8.1	-0.0271551	0.0681997	0	B	0.506544	西藏自治区	1	0.037857	0.00143315	1
762	2018	57.14	-0.070242	0.14416	0.230102	0.00594737	-0.0475505	21.7536	-0.251389	6	4.81789	8.1	-0.0217284	0.0727823	0	B	0.451775	西藏自治区	1	0.00594737	3.53712e-05	1
762	2019	57.14	0.022295	0.140264	0.219452	0.0435717	-0.0367037	21.7753	0.313972	6	5.7332	8.74	0.0346281	0.0739128	0	B	0.449558	西藏自治区	1	0.0435717	0.0018985	1
762	2020	57.14	-0.020525	0.114166	0.210253	0.0454798	-0.0224078	21.7252	-0.416751	6	5.23152	10.08	0.0216471	0.0755911	0	B	0.41703	西藏自治区	1	0.0454798	0.00206841	1
762	2021	55.56	0.063807	0.09827	0.171415	0.0685571	0.0597524	21.7811	0.681826	9	5.33274	9	0.138213	0.09827	0.0284058	B	0.392622	西藏自治区	1	0.0401513	0.00470007	1
762	2022	55.56	0.194119	0.459416	0.060363	0.0195522	0.227365	22.74	1.76573	9	2.64371	11.8	0.220211	0.30205	0.00424972	B	0.353469	西藏自治区	1	0.0153025	0.00038229	1
768	2013	37.5	0.011428	0.615896	0.052146	0	0.011204	24.1925	0.108923	14	1.40124	13.59	0.0589555	0.499573	0	C	0.17004	陕西省	1	0	0	1
768	2014	35.71	0.011033	0.620594	0.051106	0.00456351	0.00951944	24.251	0.22634	14	1.36998	12.16	-0.0332654	0.528888	0	C	0.0886444	陕西省	1	0.00456351	2.08257e-05	1
768	2015	38.46	0.012297	0.547784	0.044572	0.0102348	0.00773418	24.3466	0.137639	13	1.60463	13.34	0.0352948	0.478335	0	C	0.176774	陕西省	1	0.0102348	0.000104751	1
768	2016	50	0.011602	0.548585	0.042037	0.00843323	0.00908718	24.3924	0.083186	10	1.53613	11.33	0.036253	0.495323	0	C	0.181995	陕西省	1	0.00843323	7.11194e-05	1
768	2017	35.71	0.011644	0.566791	0.038993	0.00799523	0.0119344	24.4304	0.189772	14	1.46078	8.1	0.0321463	0.529018	0	C	0.163424	陕西省	1	0.00799523	6.39237e-05	1
768	2018	35.71	0.010604	0.596783	0.026882	0.000586306	0.0130757	24.5923	0.076877	14	1.40519	8.1	0.0293076	0.553879	0	C	0.182045	陕西省	1	0.000586306	3.43755e-07	1
768	2019	38.46	0.01167	0.659529	0.023566	0.0119138	0.0119641	24.6102	0.024797	13	1.32864	8.74	0.0113502	0.618966	0.00367586	C	0.15012	陕西省	1	0.00823795	0.000141939	1
768	2020	36.36	0.013294	0.738184	0.029582	0.0240874	0.0153604	24.7916	-0.023732	11	1.12912	10.08	0.0467466	0.629281	0.0029069	C	0.253218	陕西省	1	0.0211805	0.000580202	1
768	2021	36.36	0.00907	0.781332	0.025188	0.0198459	0.00996315	24.9998	-0.023429	11	1.06933	9	-0.129292	0.629281	0.00240909	C	0.111708	陕西省	1	0.0174368	0.000393861	1
768	2022	36.36	0.006369	0.803657	0.023766	0.0182706	0.00700999	25.1321	0.151691	11	1.05059	11.8	0.246027	0.629281	0.00160323	C	0.339028	陕西省	1	0.0166674	0.000333816	1
777	2013	33.33	0.033909	0.420844	0.116582	0	0.0158122	21.3282	0.159439	9	2.41956	13.59	0.0956962	0.325279	0	C	0.163722	江苏省	1	0	0	0
777	2014	33.33	0.039021	0.390611	0.122109	0.0430087	0.00589984	21.3232	0.105193	9	2.21727	12.16	-0.00149489	0.338473	0	C	0.144836	江苏省	1	0.0430087	0.00184975	0
777	2015	33.33	0.043997	0.382072	0.118004	0.0412137	0.00811223	21.3659	-0.005541	9	2.08964	13.34	0.0407415	0.324484	0	C	0.174275	江苏省	1	0.0412137	0.00169857	0
777	2016	33.33	0.053131	0.330283	0.120843	0.071271	0.0300765	21.3778	-0.065471	9	2.3689	11.33	0.00566887	0.313133	0	C	0.218684	江苏省	1	0.071271	0.00507955	0
777	2017	33.33	0.019375	0.377156	0.126455	0.0688626	0.0111693	21.449	-0.09646	9	2.07782	8.1	-0.0370714	0.341826	0	C	0.196329	江苏省	1	0.0688626	0.00474206	0
777	2018	33.33	0.045658	0.398286	0.082328	0	0.0399512	21.5367	0.403337	9	1.8252	8.1	0.0255158	0.362819	0	C	0.120224	江苏省	1	0	0	0
777	2019	33.33	0.056131	0.391127	0.081041	0.0784558	0.0459812	21.6065	0.032267	9	1.75827	8.74	-0.0326505	0.304465	0	C	0.187391	江苏省	1	0.0784558	0.00615531	0
777	2020	33.33	0.042392	0.374307	0.081446	0.0916397	0.0350352	21.6267	-0.078224	9	1.76753	10.08	-0.00612909	0.312317	0	C	0.145961	江苏省	1	0.0916397	0.00839783	0
777	2021	33.33	0.040986	0.432095	0.077769	0.0863527	0.0320559	21.7986	0.334817	9	1.5832	9	0.0481756	0.370556	0	C	0.192395	江苏省	1	0.0863527	0.00745678	0
777	2022	33.33	0.056873	0.406039	0.086473	0.0586226	0.0510085	21.8296	-0.036911	9	1.71272	11.8	-0.00357857	0.362674	0	C	0.161916	江苏省	1	0.0586226	0.00343661	0
778	2013	33.33	0.021186	0.662497	0.011293	0.00126138	0.00270726	24.6579	0.071377	9	1.0734	13.59	0.00073913	0.297545	2.29724e-05	C	0.145318	河北省	1	0.0012384	1.59107e-06	0
778	2014	33.33	0.01045	0.667699	0.011196	0.00308744	-0.00921174	24.6987	-0.035249	9	0.939848	12.16	0.0376357	0.307818	2.11054e-05	C	0.13493	河北省	1	0.00306634	9.5323e-06	0
778	2015	33.33	0.009181	0.640095	0.014465	0.00315943	-0.00764743	24.6526	-0.177037	9	1.01763	13.34	0.0411411	0.27768	1.22859e-05	C	0.106803	河北省	1	0.00314715	9.98201e-06	0
778	2016	33.33	0.009143	0.625549	0.01245	0.0397387	0.00171231	24.6206	0.042559	9	0.923142	11.33	0.022405	0.299781	0	C	0.148337	河北省	1	0.0397387	0.00157916	0
778	2017	33.33	0.021733	0.579449	0.019187	0.0300155	0.0222021	24.6158	-0.208848	9	1.02904	8.1	0.0751389	0.248716	0	C	0.154863	河北省	1	0.0300155	0.000900928	0
778	2018	33.33	0.03924	0.581242	0.015942	0.000462114	0.0674483	24.6714	-0.017429	9	1.05829	8.1	0.0723943	0.296222	0	C	0.153848	河北省	1	0.000462114	2.13549e-07	0
778	2019	37.5	0.032001	0.548986	0.017896	0.0171464	0.0395647	24.6265	0.008449	8	1.1359	8.74	0.0631169	0.251005	8.7113e-05	C	0.195852	河北省	1	0.0170593	0.000294	0
778	2020	33.33	0.036921	0.545879	0.018206	0.0147511	0.0522664	24.6971	0.050654	8	1.12228	10.08	0.0586518	0.278851	0	C	0.211487	河北省	1	0.0147511	0.000217594	0
778	2021	42.86	0.040839	0.506583	0.014456	0.0144849	0.0553787	24.7007	0.240688	7	1.15095	9	0.0593665	0.245989	0	C	0.193075	河北省	1	0.0144849	0.000209813	0
778	2022	42.86	0.034306	0.506581	0.014308	0.0135816	0.0389825	24.7471	-0.103957	7	1.42196	11.8	0.0577781	0.233674	0	C	0.205973	河北省	1	0.0135816	0.000184459	0
782	2013	37.5	0.002885	0.584809	0.030991	0.0107757	0.000602749	21.6857	-0.029179	8	1.08603	13.59	-0.0753845	0.303253	0	C	0.14747	广东省	0	0.0107757	0.000116115	0
782	2014	33.33	-0.093331	0.496837	0.032723	0.0516467	-0.0952751	21.6568	-0.090936	9	1.04735	12.16	0.100949	0.335675	0	C	0.192008	广东省	0	0.0516467	0.00266738	0
782	2015	33.33	0.0205	0.433064	0.037829	0.0477908	-0.0165445	21.555	-0.153557	9	1.48519	13.34	0.000924686	0.312058	0	C	0.121442	广东省	0	0.0477908	0.00228396	0
782	2016	33.33	-0.032063	0.524044	0.048555	0.0370545	-0.0387399	21.6572	-0.150045	9	1.34283	11.33	0.140242	0.408892	0	C	0.174989	广东省	0	0.0370545	0.00137303	0
782	2017	33.33	0.01397	0.530245	0.026795	0.0355936	0.0109943	21.692	0.470598	9	1.31834	8.1	-0.0963499	0.364151	0	C	0.143133	广东省	0	0.0355936	0.00126691	0
782	2018	37.5	0.013206	0.488762	0.025009	0.0618326	0.0130329	21.7857	0.071536	8	1.39038	8.1	0.0855306	0.322389	0	C	0.190488	广东省	0	0.0618326	0.00382327	0
782	2019	37.5	0.004064	0.450844	0.031486	0.067099	-0.0363834	21.7029	-0.216806	8	1.39237	8.74	0.0651676	0.330113	0	C	0.201112	广东省	0	0.067099	0.00450228	0
782	2020	33.33	0.012953	0.489752	0.040186	0.0632538	-0.00118693	21.7609	-0.213201	9	1.35153	10.08	-0.0840619	0.310145	0	C	0.184819	广东省	0	0.0632538	0.00400105	0
782	2021	37.5	0.017841	0.528948	0.037495	0.0538721	0.0220882	21.8718	0.412963	8	1.26537	9	0.00776248	0.382114	0	C	0.195178	广东省	0	0.0538721	0.00290221	0
782	2022	33.33	-0.017538	0.549058	0.037188	0.0532572	-0.0150687	21.87	-0.122439	9	1.12648	11.8	-0.116015	0.291381	0	C	0.208419	广东省	0	0.0532572	0.00283633	0
785	2013	33.33	0.021791	0.693671	0.146276	0.191556	0.0240174	21.8257	0.026292	9	0.830591	13.59	0.106025	0.402827	0	F	0.410989	湖北省	1	0.191556	0.0366936	1
785	2014	33.33	0.019251	0.662581	0.148303	0.200778	0.0246551	21.7825	0.033815	9	0.691724	12.16	0.0704504	0.398597	0	F	0.388318	湖北省	1	0.200778	0.0403118	1
785	2015	33.33	-0.005988	0.655847	0.156542	0.212654	0.00409352	21.6931	-0.010827	9	0.703143	13.34	0.0589271	0.385338	0	F	0.382598	湖北省	1	0.212654	0.0452217	1
785	2016	37.5	0.012931	0.681797	0.156687	0.189243	0.0237629	21.7767	-0.09002	8	0.754038	11.33	0.079916	0.426003	0	F	0.349724	湖北省	1	0.189243	0.0358131	1
785	2017	37.5	0.139423	0.545026	0.157155	0.185199	0.168323	21.7641	-0.003537	8	0.980113	8.1	0.101718	0.394983	0	F	0.447348	湖北省	1	0.185199	0.0342985	1
785	2018	33.33	0.040399	0.517737	0.166059	0.178167	0.0647134	21.7261	0.011786	9	0.998655	8.1	0.0876972	0.423147	0	F	0.490691	湖北省	1	0.178167	0.0317434	1
785	2019	33.33	0.093262	0.522795	0.044723	0.436337	0.0826303	24.2433	1.24669	12	0.824456	8.74	0.0761759	0.430916	0.00532766	F	0.564205	湖北省	1	0.431009	0.19039	1
785	2020	33.33	0.036072	0.472484	0.047012	0.415831	0.0461154	24.394	-0.010136	12	1.20401	10.08	0.0523202	0.367326	0.00263101	F	0.5979	湖北省	0	0.4132	0.172915	1
785	2021	33.33	0.042692	0.639881	0.042307	0.315071	0.0549377	24.7524	0.453483	12	0.913912	9	0.101421	0.535899	0.00429658	L	0.409648	湖北省	0	0.310774	0.0992696	1
785	2022	33.33	0.032229	0.610786	0.042212	0.358315	0.0479822	24.7009	-0.006921	12	0.883384	11.8	0.0710823	0.500466	0.00305174	L	0.442041	湖北省	0	0.355264	0.12839	1
786	2013	33.33	0.118809	0.487038	0.056429	0.00433131	0.126032	23.0831	0.120405	9	0.705115	13.59	0.142151	0.196657	0	C	0.076759	北京	1	0.00433131	1.87603e-05	0
786	2014	33.33	0.109861	0.362489	0.062396	0.0928208	0.110469	23.3165	0.107469	9	1.16814	12.16	0.11731	0.185564	0.0881151	C	0.187752	北京	1	0.00470571	0.0086157	0
786	2015	33.33	0.089367	0.319232	0.073248	0.114111	0.0995361	23.3337	-0.089675	9	1.31656	13.34	0.140331	0.149385	0.0963485	C	0.154378	北京	1	0.0177625	0.0130213	0
786	2016	33.33	0.102123	0.270822	0.081101	0.085698	0.114086	23.387	0.080107	9	1.74844	11.33	0.119044	0.11379	0.0689598	C	0.140291	北京	1	0.0167382	0.00734414	0
786	2017	33.33	0.14617	0.224386	0.069359	0.0874046	0.16624	23.5027	0.368837	9	1.90947	8.1	0.164747	0.120886	0.0734574	C	0.125516	北京	1	0.0139472	0.00763956	0
786	2018	33.33	0.138523	0.193719	0.046768	0.141908	0.16424	23.6085	0.12545	9	2.44317	8.1	0.155387	0.112522	0.13904	C	0.16927	北京	1	0.00286793	0.0201379	0
786	2019	33.33	0.021273	0.322458	0.049288	0.0652165	0.123017	23.7896	0.060335	9	1.02064	8.74	0.0924818	0.223924	0.0623726	C	0.094246	北京	1	0.00284392	0.00425319	0
786	2020	33.33	0.131965	0.238294	0.050938	0.0737542	0.143823	23.8551	0.261173	9	1.40326	10.08	0.0802343	0.167211	0.0705477	C	0.0995095	北京	1	0.00320652	0.00543968	0
786	2021	37.5	0.133661	0.265219	0.048368	0.102137	0.141216	24.0032	0.254904	8	1.69328	9	0.144161	0.139053	0.0991747	C	0.123671	北京	1	0.00296274	0.0104321	0
786	2022	37.5	0.109902	0.250342	0.051403	0.140378	0.114847	24.0768	-0.054605	8	2.08237	11.8	0.128104	0.188322	0.137709	C	0.159804	北京	1	0.00266865	0.0197059	0
790	2013	37.5	0.049478	0.421391	0.078715	0.0147322	0.0536269	20.735	0.133118	8	1.44574	13.59	0.0344431	0.278084	0	C	0.155648	四川省	0	0.0147322	0.000217038	1
790	2014	42.86	0.062203	0.404916	0.112756	0.0133732	0.0106212	20.7839	-0.197007	7	1.61318	12.16	-0.0172967	0.268451	0	C	0.137793	四川省	0	0.0133732	0.000178841	1
790	2015	42.86	-0.040404	0.369928	0.194994	0.016298	-0.0462925	20.6462	-0.122875	7	1.69137	13.34	-0.0653735	0.202514	0	C	0.164599	四川省	0	0.016298	0.000265626	1
790	2016	33.33	0.075614	0.38971	0.119434	9.16562e-05	0.0443775	20.8104	0.241484	9	1.84449	11.33	0.047286	0.279722	0	C	0.179551	四川省	0	9.16562e-05	8.40085e-09	1
790	2017	33.33	0.129457	0.367401	0.099694	7.54115e-05	0.16932	21.0055	0.02739	9	2.17461	8.1	-0.0229377	0.269366	0	C	0.33445	四川省	0	7.54115e-05	5.68689e-09	1
790	2018	33.33	0.028751	0.229271	0.057334	0.0324897	0.0377353	20.804	0.071865	9	3.34803	8.1	0.0993783	0.229271	0	C	0.351726	四川省	0	0.0324897	0.00105558	1
790	2019	33.33	0.054135	0.226426	0.05499	0.0302443	0.0653127	20.853	0.176697	9	3.50483	8.74	0.0571168	0.226426	0	C	0.384885	四川省	0	0.0302443	0.000914715	1
790	2020	33.33	0.032821	0.199611	0.060549	0.0485777	0.0490658	20.8543	0.018739	10	4.04532	10.08	0.0118383	0.199611	0.0195018	C	0.40397	四川省	0	0.0290759	0.00235979	1
790	2021	33.33	0.053241	0.25063	0.067144	0.0242076	0.0666154	20.9912	0.244973	9	3.19829	9	-0.0425617	0.236676	0	C	0.257239	四川省	0	0.0242076	0.00058601	1
790	2022	33.33	0.02019	0.40044	0.109031	0.135628	0.0226215	21.2403	-0.076392	9	1.4302	11.8	0.0929531	0.297592	0	C	0.221873	四川省	0	0.135628	0.0183949	1
793	2013	33.33	0.125802	0.349987	0.080721	0.011465	0.0731705	22.6942	-0.084451	9	1.60546	13.59	0.129787	0.205888	0.00590802	R	0.215061	海南省	0	0.00555697	0.000131446	0
793	2014	33.33	0.096242	0.329183	0.08937	0.126296	0.0723914	23.1061	0.053382	9	2.02139	12.16	0.0737545	0.177564	0.00671535	R	0.291931	海南省	0	0.11958	0.0159506	0
793	2015	33.33	0.069027	0.263074	0.088328	0.0975322	0.0574423	23.2729	0.092727	9	3.34997	13.34	0.0642561	0.139905	0.00449875	R	0.343106	海南省	0	0.0930335	0.00951254	0
793	2016	33.33	0.076425	0.255733	0.101164	0.131221	0.0214844	23.3167	0.054752	9	3.23327	11.33	0.0508806	0.136248	0.0106551	R	0.338407	海南省	1	0.120566	0.017219	0
793	2017	33.33	0.026698	0.360029	0.110371	0.149261	-0.0165113	23.4853	-0.248536	9	2.78896	8.1	0.0415538	0.0782102	0.0052006	R	0.336769	海南省	0	0.14406	0.0222787	0
793	2018	50	-0.210294	0.575683	0.096191	0.00832285	-0.210679	23.2809	0.106376	6	1.43356	8.1	-0.028005	0.13302	0.00531051	R	0.110674	海南省	0	0.00301234	6.92698e-05	0
793	2019	33.33	0.02837	0.51905	0.080786	0.170618	0.000368393	23.2785	0.035823	9	1.23315	8.74	-0.0238732	0.100935	0.00365155	R	0.21123	海南省	0	0.166967	0.0291105	0
793	2020	33.33	-0.210294	0.621192	0.113388	0.133507	-0.210679	22.9403	-0.242525	9	1.85045	10.08	-0.0110697	0.0827291	0.000108931	R	0.206247	海南省	0	0.133398	0.017824	0
793	2021	37.5	0.010345	0.492454	0.153057	0.224591	-0.0484988	22.5917	-0.489588	8	1.33334	9	-0.0176114	0.1099	0.0153676	R	0.299854	海南省	0	0.209223	0.0504409	0
793	2022	33.33	-0.154798	0.551281	0.19821	0.283064	-0.136323	22.4175	-0.248037	9	1.04293	11.8	-0.0244877	0.129598	0.0325924	R	0.362402	海南省	0	0.250471	0.080125	0
795	2013	33.33	-0.103779	0.824024	0.130581	0	-0.11431	21.151	-0.36944	9	0.773199	13.59	-0.0902175	0.222155	0	C	0.208327	浙江省	0	0	0	0
795	2014	50	0.005906	0.572082	0.122468	0	-0.0791673	21.325	-0.123111	6	1.28896	12.16	0.0065567	0.226916	0	C	0.396528	浙江省	0	0	0	0
795	2015	33.33	-0.030794	0.382267	0.151545	0.00212647	-0.0415286	21.3792	0.445706	9	1.64824	13.34	-0.101438	0.237085	0	C	0.188246	浙江省	0	0.00212647	4.52186e-06	0
795	2016	33.33	0.012427	0.20797	0.119524	0.00384307	0.00227868	21.6495	0.465252	9	3.45667	11.33	0.0558623	0.2062	0	C	0.298554	浙江省	0	0.00384307	1.47692e-05	0
795	2017	33.33	0.039398	0.199601	0.120658	0.0114833	0.0500554	21.6884	0.124798	9	3.86873	8.1	0.037639	0.188173	2.61493e-05	C	0.266814	浙江省	0	0.0114571	0.000131866	0
795	2018	33.33	0.042459	0.222516	0.070508	0.0112596	0.0480895	21.7725	0.149712	9	3.52172	8.1	0.0142521	0.197881	8.04693e-05	C	0.136616	浙江省	0	0.0111791	0.000126779	0
795	2019	37.5	0.042564	0.309282	0.058924	0.00753982	0.0483628	21.9609	0.17686	8	2.5164	8.74	0.0775266	0.24919	0.00274241	C	0.167249	浙江省	0	0.00479741	5.68489e-05	0
795	2020	42.86	0.018781	0.3901	0.058949	0.00505015	0.0136437	22.096	0.035211	7	2.0026	10.08	0.0354845	0.243971	0.00103595	C	0.234729	浙江省	0	0.0040142	2.5504e-05	0
795	2021	42.86	0.021868	0.436169	0.051104	0.0376359	0.0251463	22.2224	0.445506	7	1.82254	9	-0.0289543	0.33816	0.0343507	C	0.110661	浙江省	0	0.00328521	0.00141646	0
795	2022	42.86	0.04875	0.449316	0.043018	0.0240448	0.0556009	22.3235	0.258534	7	1.87238	11.8	0.0130862	0.196188	0.0213355	C	0.194201	浙江省	0	0.00270927	0.000578151	0
798	2013	33.33	0.055956	0.102502	0.199956	0	-0.136118	20.6556	-0.412248	9	7.26843	13.59	0.0996641	0.102502	0	A	0.324136	北京	1	0	0	0
798	2014	33.33	0.020983	0.093045	0.129826	0.000258332	-0.0707636	20.6497	0.279016	6	7.66733	12.16	-0.0168591	0.0930445	0	A	0.321217	北京	1	0.000258332	6.67356e-08	0
798	2015	40	-0.210294	0.356848	0.135738	0.049419	-0.210679	20.5625	0.376936	5	1.46729	13.34	0.0754822	0.256604	0	A	0.238758	北京	1	0.049419	0.00244223	0
798	2016	33.33	0.031292	0.348663	0.117307	0.0492046	-0.0564442	20.6174	0.024805	6	1.54212	11.33	0.0337032	0.240223	0	A	0.267682	北京	1	0.0492046	0.00242109	0
798	2017	37.5	0.048785	0.332032	0.085716	0.0399998	-0.0143519	20.7497	0.399815	8	1.70009	8.1	0.14483	0.317652	0	A	0.241321	北京	1	0.0399998	0.00159998	0
798	2018	37.5	0.051811	0.244431	0.124791	0.0403584	0.0264048	20.7684	-0.162979	8	2.03778	8.1	0.012039	0.229712	0	A	0.173712	北京	1	0.0403584	0.0016288	0
798	2019	37.5	0.018095	0.277772	0.131448	0.0377688	-0.045516	20.8408	-0.075923	8	1.46644	8.74	-0.00375282	0.247801	0	A	0.133016	北京	1	0.0377688	0.00142648	0
798	2020	37.5	-0.137557	0.429809	0.141907	0.0342811	-0.141145	20.8551	-0.230499	8	0.789574	10.08	-0.05512	0.313892	0	A	0.097726	北京	1	0.0342811	0.0011752	0
798	2021	37.5	-0.08782	0.447341	0.138773	0.036924	-0.0811947	20.7351	0.038412	8	0.6879	9	0.0880102	0.364658	0	A	0.0937205	北京	1	0.036924	0.00136338	0
798	2022	37.5	0.005286	0.289712	0.124148	0	0.013441	21.0226	0.290506	8	1.88719	11.8	-0.0265356	0.269625	0	A	0.255501	北京	1	0	0	0
800	2013	37.5	0.049024	0.591795	0.05391	0.000564127	0.0537399	23.7713	0.268987	8	0.957092	13.59	0.0661384	0.496889	0	C	0.0615334	吉林省	1	0.000564127	3.1824e-07	1
800	2014	37.5	0.006553	0.584147	0.049796	0.0020482	0.00332561	23.7637	0.14093	8	0.96476	12.16	0.0139165	0.488521	0	C	0.0376299	吉林省	1	0.0020482	4.19512e-06	1
800	2015	37.5	0.003358	0.515193	0.060955	0.00213984	0.0041984	23.6158	-0.243329	8	1.00053	13.34	0.0465431	0.404319	0	C	0.0371868	吉林省	1	0.00213984	4.57893e-06	1
800	2016	50	-0.05264	0.597165	0.078901	0.00181502	-0.061144	23.6703	-0.137921	6	0.975759	11.33	0.0297994	0.492172	0	C	0.0578871	吉林省	1	0.00181502	3.29429e-06	1
800	2017	37.5	0.013269	0.571607	0.062285	0.00130169	0.0254755	23.6405	0.236076	8	1.06813	8.1	0.123587	0.571602	0	C	0.0697981	吉林省	1	0.00130169	1.69441e-06	1
800	2018	37.5	0.01479	0.563353	0.041032	0.00123446	0.027449	23.6479	-0.065013	8	1.03068	8.1	0.00457333	0.563271	0	C	0.0271172	吉林省	1	0.00123446	1.5239e-06	1
800	2019	37.5	0.001948	0.587124	0.040933	0.00104106	-0.0046869	23.7016	0.083836	8	0.916184	8.74	0.106757	0.587067	0	C	0.095288	吉林省	1	0.00104106	1.08381e-06	1
800	2020	33.33	0.041107	0.617661	0.023896	0.00104505	0.0507482	24.8859	1.76573	10	1.32988	10.08	-0.0121497	0.617661	0	C	0.291546	吉林省	1	0.00104505	1.09213e-06	1
800	2021	33.33	0.055899	0.623853	0.024846	0.0011496	0.0580684	24.9684	-0.131331	9	1.29458	9	0.217916	0.623179	0	C	0.442193	吉林省	1	0.0011496	1.32158e-06	1
800	2022	33.33	0.006477	0.582205	0.053228	0.00988901	0.00290302	24.7623	-0.489588	9	1.25624	11.8	-0.0904524	0.581624	0	C	0.380561	吉林省	1	0.00988901	9.77926e-05	1
807	2013	36.36	-0.004798	0.764156	0.022783	0.00227265	-0.0230475	23.8573	0.396082	11	0.498608	13.59	0.10101	0.210559	1.39222e-05	C	0.0494675	云南省	1	0.00225873	5.16495e-06	1
807	2014	44.44	-0.029561	0.807475	0.02263	0.00812334	-0.0424756	23.9181	0.278999	9	0.52179	12.16	0.0120934	0.28548	0	C	0.0773495	云南省	1	0.00812334	6.59886e-05	1
807	2015	36.36	-0.014977	0.773096	0.028805	0.00659313	-0.0314581	24.1002	-0.169723	11	0.49398	13.34	0.105052	0.364321	0	C	0.117594	云南省	1	0.00659313	4.34694e-05	1
807	2016	36.36	0.006475	0.690959	0.040206	0.00648224	0.00828911	24.1867	-0.019493	11	0.573801	11.33	0.0285445	0.327886	2.07111e-06	C	0.140415	云南省	1	0.00648017	4.20194e-05	1
807	2017	36.36	0.019973	0.695278	0.031961	0.00636408	0.0229973	24.3034	0.42376	11	0.554269	8.1	0.0566429	0.302138	0	C	0.121301	云南省	1	0.00636408	4.05015e-05	1
807	2018	36.36	-0.046525	0.754381	0.05818	0	-0.0478991	24.3482	-0.019909	11	0.463726	8.1	0.00899023	0.277244	0	C	0.117013	云南省	1	0	0	1
807	2019	36.36	0.013775	0.682323	0.034061	0.00544208	0.0147156	24.4016	0.11961	11	0.441998	8.74	0.0930766	0.248848	0	C	0.10785	云南省	1	0.00544208	2.96163e-05	1
807	2020	36.36	0.030079	0.664574	0.036214	0.00136546	0.0323726	24.4373	0.217821	11	0.348731	10.08	0.12143	0.266009	0	C	0.0302981	云南省	1	0.00136546	1.86447e-06	1
807	2021	40	0.111328	0.447359	0.018563	0.00170321	0.124599	24.3566	0.409011	10	0.544969	9	0.183989	0.187144	0	C	0.044588	云南省	1	0.00170321	2.90092e-06	1
807	2022	36.36	0.134872	0.352871	0.013212	0.0351049	0.15024	24.3884	0.163053	11	0.911469	11.8	0.177024	0.186316	0	C	0.11306	云南省	1	0.0351049	0.00123235	1
810	2013	33.33	0.014922	0.405774	0.040588	0	0.0210476	20.8112	-0.008194	9	1.0064	13.59	0.105189	0.398823	0	C	0.0378239	四川省	1	0	0	1
810	2014	33.33	0.098473	0.48494	0.050523	0	0.0911606	22.0868	1.76573	9	2.26103	12.16	0.0547235	0.446575	0	C	0.258241	四川省	0	0	0	1
810	2015	33.33	0.078306	0.553312	0.061627	0.000854056	0.0732023	22.3851	0.173118	9	1.78734	13.34	0.0840847	0.482118	0	C	0.117981	四川省	0	0.000854056	7.29412e-07	1
810	2016	33.33	0.080083	0.586625	0.06963	0.00245635	0.0705708	22.6075	0.442877	9	1.55184	11.33	0.0671288	0.499927	0.000253195	C	0.241868	四川省	0	0.00220316	6.03366e-06	1
810	2017	33.33	0.01257	0.635543	0.062054	0.00191372	0.0219326	22.7484	0.224008	9	1.42577	8.1	-0.0774778	0.508161	0	C	0.122568	四川省	0	0.00191372	3.66233e-06	1
810	2018	33.33	0.037868	0.628159	0.021345	0	0.0350555	22.8454	0.069996	9	1.376	8.1	-0.00928992	0.540307	0	C	0.117988	四川省	0	0	0	1
810	2019	33.33	0.058472	0.629257	0.022123	0	0.0662899	23.0786	0.145957	9	1.62244	8.74	0.00576198	0.389981	0	C	0.199487	四川省	0	0	0	1
810	2020	33.33	0.034546	0.57973	0.027184	0.000547517	0.0386926	23.0506	-0.043596	9	1.79754	10.08	0.238671	0.376316	0.000547517	C	0.325721	四川省	0	0	2.99775e-07	1
810	2021	33.33	0.037046	0.592888	0.01708	0.00102522	0.027663	23.1389	0.274895	9	1.73449	9	0.0169652	0.388909	0.00102522	C	0.307642	四川省	0	0	1.05107e-06	1
810	2022	33.33	0.074546	0.443678	0.017909	0.000130989	0.0831865	23.1037	0.107133	9	1.9969	11.8	0.148972	0.376198	0.000130989	C	0.369783	四川省	0	0	1.71582e-08	1
811	2013	33.33	0.099664	0.398078	0.090667	0.278801	0.056116	21.6613	0.003236	9	1.03414	13.59	0.0319158	0.311906	0.0119439	C	0.362821	山东省	1	0.266858	0.0777303	0
811	2014	37.5	0.078056	0.412951	0.091955	0.176739	0.0430114	21.7937	0.106623	8	1.17428	12.16	0.0586991	0.340215	0	C	0.29669	山东省	1	0.176739	0.0312366	0
811	2015	33.33	0.074222	0.528854	0.093171	0.0539291	0.0273129	22.2086	0.696958	9	0.925592	13.34	0.0655651	0.318511	2.80088e-06	C	0.185861	山东省	1	0.0539263	0.00290834	0
811	2016	33.33	0.060684	0.545409	0.081349	0.0654614	0.041704	22.3865	0.053576	9	1.15657	11.33	0.0500386	0.322497	2.73732e-05	C	0.21662	山东省	1	0.0654341	0.0042852	0
811	2017	33.33	0.059577	0.48694	0.074857	0.0950959	0.0388004	22.4387	0.142037	9	1.57435	8.1	0.0137205	0.336109	4.36987e-06	C	0.249044	山东省	1	0.0950915	0.00904323	0
811	2018	33.33	0.049894	0.509518	0.057451	0.000725205	0.0483153	22.5235	0.044716	9	1.17386	8.1	0.0517354	0.3725	0.000725205	C	0.161384	山东省	1	0	5.25922e-07	0
811	2019	33.33	0.063062	0.465657	0.065069	0.121342	0.031202	22.7291	0.059446	9	1.57239	8.74	0.0516826	0.340084	0.0990844	C	0.284622	山东省	1	0.0222581	0.014724	0
811	2020	33.33	0.028393	0.452985	0.058402	0.225609	0.0258703	22.8257	0.058291	11	1.46396	10.08	0.0646215	0.341608	0.0966591	C	0.401494	山东省	1	0.12895	0.0508996	0
811	2021	33.33	0.031839	0.497587	0.045599	0.224047	0.0291379	23.0121	0.331374	9	1.43195	9	0.046641	0.399847	0.0988252	C	0.392326	山东省	1	0.125222	0.050197	0
811	2022	33.33	0.038807	0.5149	0.045577	0.16113	0.0337477	23.1113	0.133407	9	1.29976	11.8	0.0589306	0.43504	0.0571204	C	0.368416	山东省	1	0.10401	0.0259629	0
812	2013	33.33	0.064416	0.330815	0.143642	0.0096932	0.0601323	21.1478	0.112307	9	1.77978	13.59	0.0594436	0.19553	0	C	0.1909	陕西省	0	0.0096932	9.39581e-05	1
812	2014	33.33	0.05666	0.38732	0.155536	0.0173616	0.0359392	21.2905	-0.075002	9	1.67429	12.16	0.0588304	0.220314	0	C	0.273017	陕西省	0	0.0173616	0.000301425	1
812	2015	33.33	0.024236	0.432357	0.152264	0.0186194	0.0225247	21.3946	-0.103707	9	1.35413	13.34	0.0789397	0.323038	0	C	0.218459	陕西省	0	0.0186194	0.00034668	1
812	2016	33.33	0.032058	0.368412	0.080826	0.0198663	0.0410842	21.3086	0.881304	9	1.44812	11.33	0.0941949	0.255591	0	C	0.25277	陕西省	0	0.0198663	0.000394668	1
812	2017	33.33	0.020803	0.421325	0.129397	0.0143587	0.0245725	21.6116	-0.221441	9	1.15775	8.1	0.0800038	0.259812	0	C	0.209781	陕西省	0	0.0143587	0.000206172	1
812	2018	33.33	0.009085	0.462054	0.136266	0.0318302	0.0167857	21.681	0.26112	9	0.895127	8.1	0.0522829	0.244027	0.00172701	C	0.165727	陕西省	0	0.0301032	0.00101316	1
812	2019	33.33	0.01109	0.521175	0.153114	0.0271761	0.0167668	21.8199	-0.064519	9	0.804611	8.74	0.0377602	0.210313	0.00484279	C	0.155142	陕西省	0	0.0223334	0.000738543	1
812	2020	33.33	0.007423	0.488314	0.117411	0.0960533	0.0113679	21.9032	0.014279	9	0.656066	10.08	0.047722	0.20812	0	C	0.170444	陕西省	0	0.0960533	0.00922624	1
812	2021	33.33	0.009137	0.542674	0.09341	0.0931863	0.0134888	22.0445	0.386562	9	0.722448	9	0.0701705	0.290449	0	C	0.214106	陕西省	0	0.0931863	0.00868369	1
812	2022	37.5	0.015339	0.558932	0.103829	0.0937766	0.0109036	22.1239	0.005109	8	0.497513	11.8	0.05494	0.26895	0	C	0.157188	陕西省	0	0.0937766	0.00879406	1
819	2013	33.33	0.08266	0.113279	0.036524	0	0.119463	20.4052	-0.049918	9	5.31723	13.59	0.139926	0.113279	0	C	0.514795	湖南省	1	0	0	1
819	2014	33.33	0.047015	0.135365	0.042206	0.0194672	0.0611682	20.4697	-0.240941	9	5.03097	12.16	0.076304	0.109594	0	C	0.524845	湖南省	1	0.0194672	0.000378971	1
819	2015	33.33	0.057582	0.132886	0.046119	0.0263892	0.079896	20.5234	0.014681	9	4.77609	13.34	0.0813472	0.113345	0	C	0.547955	湖南省	1	0.0263892	0.000696389	1
819	2016	33.33	0.013993	0.138221	0.055124	0.0182608	0.0388589	20.5337	-0.080753	9	5.19858	11.33	0.0968593	0.121299	0	C	0.612756	湖南省	1	0.0182608	0.000333455	1
819	2017	33.33	-0.015339	0.163197	0.048218	0.0159856	-0.0022979	20.5248	0.165458	9	4.42534	8.1	0.0228083	0.15344	0	C	0.622507	湖南省	1	0.0159856	0.000255538	1
819	2018	33.33	0.053996	0.121477	0.037926	0	0.0794044	20.5751	0.266353	9	6.25251	8.1	0.109912	0.121477	0	C	0.643878	湖南省	1	0	0	1
819	2019	33.33	0.061159	0.128416	0.047365	0.112871	0.0845688	20.6801	-0.132079	9	6.12183	8.74	0.0485368	0.121318	0.0738151	C	0.666918	湖南省	1	0.0390559	0.0127398	1
819	2020	33.33	0.027331	0.132037	0.049793	0.0988722	0.0606	20.7226	-0.16593	9	5.22947	10.08	0.0908336	0.127034	0.0501052	C	0.585326	湖南省	1	0.0487671	0.00977571	1
819	2021	33.33	0.061164	0.200164	0.050351	0.139194	0.0698475	20.8949	0.341081	9	2.34194	9	0.0454047	0.19092	0.0955107	C	0.3711	湖南省	1	0.0436831	0.0193749	1
819	2022	33.33	0.065802	0.221753	0.032933	0.0393324	0.0731843	21.0502	0.65026	9	1.70545	11.8	0.0784663	0.180334	0	C	0.211846	湖南省	1	0.0393324	0.00154704	1
821	2013	44.44	0.006126	0.386469	0.102554	0.0713666	-0.022234	21.3559	0.390904	9	1.77402	13.59	-0.0194577	0.211234	0.0288037	C	0.226786	湖北省	0	0.042563	0.0050932	1
821	2014	44.44	0.011322	0.394635	0.119783	0.10811	-0.0164701	21.3856	0.274889	9	1.68772	12.16	0.0111872	0.20859	0.0502104	C	0.174581	湖北省	0	0.0578999	0.0116878	1
821	2015	33.33	0.023625	0.360654	0.134535	0.114487	0.00659242	21.7451	0.112714	9	1.67967	13.34	0.0556483	0.228562	0.0647811	C	0.220342	湖北省	0	0.0497062	0.0131073	1
821	2016	33.33	0.031023	0.36767	0.117382	0.0572652	0.0393595	21.804	0.247685	9	2.09553	11.33	0.0258194	0.21021	0.010292	C	0.233076	湖北省	0	0.0469732	0.00327931	1
821	2017	37.5	0.046999	0.366061	0.108625	0.0431381	0.0473156	21.8243	0.198978	8	1.86842	8.1	0.0224397	0.221141	0	C	0.189491	湖北省	0	0.0431381	0.0018609	1
821	2018	33.33	0.022772	0.440728	0.0608	0.0120321	-0.011383	22.3571	0.425745	9	1.5132	8.1	0.0274322	0.303639	0	C	0.140407	湖北省	0	0.0120321	0.000144771	1
821	2019	33.33	-0.106243	0.531847	0.074746	0.0403739	-0.105153	22.317	0.033532	9	1.3609	8.74	0.00783233	0.384237	0.0134027	C	0.172882	湖北省	0	0.0269712	0.00163005	1
821	2020	33.33	0.00573	0.617966	0.061436	0.022026	0.00371056	22.5432	0.351445	9	1.31329	10.08	0.0410427	0.521592	0.00335019	C	0.1298	湖北省	0	0.0186758	0.000485146	1
821	2021	33.33	0.015151	0.618869	0.051604	0.0191767	0.0181827	22.7825	0.335237	9	1.31232	9	0.081915	0.558516	0.00756144	C	0.21119	湖北省	0	0.0116153	0.000367747	1
821	2022	33.33	0.032923	0.662627	0.049092	0.0116442	0.0378863	23.0222	0.191413	9	1.26896	11.8	0.0250693	0.595814	0.00207246	C	0.172055	湖北省	0	0.00957175	0.000135588	1
823	2013	33.33	0.042572	0.431373	0.09538	0.0154397	0.0503962	22.1029	-0.02653	9	1.69546	13.59	0.0949996	0.219985	0	C	0.137899	广东省	1	0.0154397	0.000238384	0
823	2014	33.33	0.041277	0.33981	0.091987	0.022742	0.0489881	22.2848	0.123295	9	1.88252	12.16	0.0409196	0.189216	0	C	0.173634	广东省	1	0.022742	0.000517197	0
823	2015	33.33	0.026467	0.312977	0.104545	0.0223436	0.029538	22.2525	-0.085989	9	1.98385	13.34	0.0759853	0.167918	0	C	0.195698	广东省	1	0.0223436	0.000499237	0
823	2016	33.33	0.049318	0.292314	0.107041	0.0195728	0.0522004	22.2748	-0.029222	9	2.24293	11.33	0.10602	0.192315	1.69532e-06	C	0.231425	广东省	1	0.0195711	0.000383095	0
823	2017	33.33	0.047328	0.312729	0.087323	0.0194508	0.0556729	22.3514	0.226625	9	2.07611	8.1	0.0621389	0.223811	0	C	0.1845	广东省	1	0.0194508	0.000378334	0
823	2018	33.33	0.060778	0.315478	0.048528	0.000477521	0.068578	22.4155	0.140342	9	2.04865	8.1	0.0844133	0.214006	0.000477521	C	0.176421	广东省	1	0	2.28027e-07	0
823	2019	33.33	0.063338	0.306273	0.055864	0.0160739	0.0731838	22.4654	-0.020147	9	2.09626	8.74	0.117852	0.226231	0.000373986	C	0.184202	广东省	1	0.0157	0.000258372	0
823	2020	33.33	0.052934	0.376553	0.053879	0.0106618	0.0584369	22.6572	0.06751	9	2.26908	10.08	0.0592605	0.215242	0.000251236	C	0.245983	广东省	1	0.0104105	0.000113674	0
823	2021	33.33	0.052991	0.434909	0.045156	0.00870918	0.058013	22.8432	0.30233	9	1.9006	9	0.0721973	0.283537	0	C	0.196781	广东省	1	0.00870918	7.58498e-05	0
823	2022	33.33	0.057864	0.410243	0.051326	0.00877028	0.0629998	22.8733	-0.008658	9	2.31251	11.8	0.0981022	0.224101	8.14876e-05	C	0.229446	广东省	1	0.00868879	7.69178e-05	0
825	2013	36.36	0.006584	0.655236	0.029014	0.000591769	0.00598753	25.0515	0.014539	11	0.717202	13.59	0.0527073	0.201151	0	C	0.0600317	山西省	1	0.000591769	3.5019e-07	1
825	2014	36.36	0.003638	0.659902	0.034373	0.00096522	0.00317604	25.058	-0.173813	11	0.515105	12.16	0.0710481	0.207012	0	C	0.0594167	山西省	1	0.00096522	9.31649e-07	1
825	2015	36.36	-0.052815	0.695064	0.031468	0.00112139	-0.0522215	25.0061	-0.217293	11	0.558086	13.34	0.037664	0.184323	9.60922e-05	C	0.066576	山西省	1	0.0010253	1.25752e-06	1
825	2016	36.36	0.014077	0.681353	0.044519	0.00201524	0.0117565	25.008	-0.164542	11	0.528083	11.33	0.105447	0.200064	0.00100963	C	0.0917294	山西省	1	0.00100561	4.0612e-06	1
825	2017	36.36	0.058642	0.633015	0.036481	0.004522	0.0624792	25.034	0.194782	11	0.592225	8.1	0.146123	0.230511	2.87129e-05	C	0.141324	山西省	1	0.00449328	2.04485e-05	1
825	2018	36.36	0.068358	0.570826	0.008253	0.000967536	0.0744085	24.9975	0.076063	11	0.761937	8.1	0.128229	0.236601	0	C	0.147135	山西省	1	0.000967536	9.36125e-07	1
825	2019	36.36	0.029675	0.536267	0.008341	0.00350327	0.0302626	24.9653	-0.034638	11	0.815486	8.74	0.0556646	0.210403	6.26759e-06	C	0.144548	山西省	1	0.00349701	1.22729e-05	1
825	2020	36.36	0.025028	0.510334	0.008981	0.00516615	0.0264013	24.9472	-0.042602	11	0.781924	10.08	0.100818	0.227631	0	C	0.14458	山西省	1	0.00516615	2.66891e-05	1
825	2021	36.36	0.092431	0.474259	0.008253	0.00574825	0.101997	24.9369	0.504572	11	0.743025	9	0.233239	0.306053	0	C	0.143681	山西省	1	0.00574825	3.30424e-05	1
825	2022	36.36	0.001992	0.487396	0.008253	0.0043858	0.00316105	25.0118	-0.037294	11	0.928415	11.8	0.070151	0.316138	0	C	0.156313	山西省	1	0.0043858	1.92352e-05	1
828	2013	42.86	0.076299	0.304767	0.054045	0	0.0869636	22.3806	0.036807	7	1.14288	13.59	0.104933	0.0854616	0	G	0.120701	广东省	1	0	0	0
828	2014	42.86	0.101786	0.297203	0.057189	0.0261775	0.112007	22.4965	0.223693	7	1.02324	12.16	0.0457158	0.177363	0	G	0.174082	广东省	1	0.0261775	0.000685263	0
828	2015	57.14	0.098202	0.449281	0.054621	0.0221302	0.107021	22.8422	0.172062	7	0.848074	13.34	-0.129292	0.269646	0	G	0.170789	广东省	1	0.0221302	0.000489744	0
828	2016	50	0.093039	0.424958	0.032848	0.0234758	0.106766	22.9109	0.141417	6	0.386493	11.33	-0.109384	0.279733	0	G	0.0896129	广东省	1	0.0234758	0.000551114	0
828	2017	50	0.087032	0.443657	0.030205	0.0205316	0.106927	23.0473	0.159994	6	0.618404	8.1	0.00478544	0.154612	0	G	0.120106	广东省	1	0.0205316	0.000421547	0
828	2018	57.14	0.095859	0.405678	0.03667	0	0.103095	23.1257	0.117895	7	0.862737	8.1	0.201721	0.150607	0	G	0.146872	广东省	1	0	0	0
828	2019	57.14	0.091091	0.372726	0.037864	0.012675	0.113351	23.1914	0.010043	7	1.43268	8.74	0.12631	0.162785	0.00712764	G	0.213086	广东省	1	0.00554735	0.000160655	0
828	2020	57.14	0.065527	0.354962	0.054893	0.0117783	0.0763315	23.3614	-0.233807	7	1.72357	10.08	0.204361	0.133483	0.00706225	G	0.331285	广东省	1	0.00471607	0.000138729	0
828	2021	57.14	0.055999	0.322196	0.012931	0.00969605	0.0704473	23.5366	1.76573	7	1.27376	9	0.0791501	0.092815	0.00700518	G	0.188345	广东省	1	0.00269087	9.40134e-05	0
828	2022	57.14	0.03131	0.449319	0.020389	0.00497002	0.0398993	23.9992	-0.228714	7	1.00292	11.8	-0.0340817	0.0959915	0.00327585	G	0.207525	广东省	1	0.00169417	2.47011e-05	0
829	2013	36.36	-0.002423	0.744003	0.010402	0.00138649	0.00207147	23.1695	-0.084014	11	1.28491	13.59	0.0452893	0.513711	0	F	0.308988	江西省	0	0.00138649	1.92236e-06	1
829	2014	33.33	-0.033066	0.756689	0.008561	0.00225784	-0.0917208	23.1159	0.158933	9	1.21334	12.16	-0.0715181	0.384127	0	F	0.409305	江西省	0	0.00225784	5.09783e-06	1
829	2015	33.33	-0.033426	0.793929	0.008253	0.00716747	-0.0338192	23.1383	0.243759	9	1.13557	13.34	0.119684	0.528371	0	F	0.441883	江西省	1	0.00716747	5.13726e-05	1
829	2016	33.33	0.022783	0.778553	0.010589	0.0267287	0.00600187	23.1905	-0.213453	9	1.10675	11.33	-0.0931145	0.398926	0	F	0.317429	江西省	0	0.0267287	0.000714423	1
829	2017	33.33	0.017525	0.795632	0.008253	0.0334017	0.0164745	23.3736	0.170851	9	0.956766	8.1	0.0751222	0.555534	0	F	0.317998	江西省	1	0.0334017	0.00111567	1
829	2018	33.33	-0.018147	0.804594	0.008774	0.00724527	-0.0590163	23.2655	0.071633	9	0.974584	8.1	0.0563399	0.510662	0	F	0.283866	江西省	1	0.00724527	5.24939e-05	1
829	2019	33.33	0.00625	0.812624	0.008253	0.0374169	0.0153039	23.3271	0.246677	9	0.966941	8.74	0.0821482	0.594294	0	F	0.330541	江西省	1	0.0374169	0.00140003	1
829	2020	33.33	0.012813	0.823985	0.008253	0.0706444	0.00312042	23.3815	0.129235	9	0.910321	10.08	0.102872	0.610615	0	F	0.400995	江西省	1	0.0706444	0.00499064	1
829	2021	33.33	0.010748	0.824024	0.008253	0.0576341	0.016498	23.6328	0.187605	9	0.987682	9	-0.129292	0.395416	0	F	0.377736	江西省	1	0.0576341	0.00332169	1
829	2022	33.33	0.005721	0.824024	0.008253	0.0523182	0.009872	23.7876	0.076443	9	0.979214	11.8	-0.129292	0.286491	2.33432e-05	F	0.25869	江西省	1	0.0522948	0.00273719	1
830	2013	33.33	0.017109	0.686178	0.029325	0	0.0194582	23.607	0.079641	9	0.320707	13.59	0.0334387	0.200575	0	C	0.0296604	山东省	1	0	0	0
830	2014	36.36	0.018179	0.699157	0.03431	0	0.0224481	23.7121	0.178446	11	0.288735	12.16	0.0664651	0.25918	0	C	0.0274076	山东省	1	0	0	0
830	2015	57.14	0.012935	0.643975	0.032042	0	0.0140568	23.8308	-0.012163	7	0.302872	13.34	0.0779395	0.284073	0	C	0.0434989	山东省	1	0	0	0
830	2016	57.14	0.010078	0.655232	0.042545	0	0.0100741	23.9447	-0.149356	7	0.3022	11.33	0.0431925	0.235843	0	C	0.0377202	山东省	1	0	0	0
830	2017	50	0.070204	0.622247	0.039674	0	0.088736	24.0474	0.439624	6	0.221915	8.1	0.14426	0.27433	0	C	0.0277812	山东省	1	0	0	0
830	2018	57.14	0.110362	0.60466	0.018234	0	0.142171	24.0478	0.350407	7	0.168754	8.1	0.189485	0.262396	0	C	0.0208505	山东省	1	0	0	0
830	2019	57.14	0.056006	0.625409	0.018112	0	0.0503383	24.1314	-0.150495	7	0.214685	8.74	0.102475	0.230673	0	C	0.0171849	山东省	1	0	0	0
830	2020	57.14	0.025882	0.548661	0.022654	0	0.0339809	24.1851	-0.027051	6	0.263509	10.08	0.0944523	0.183441	0	C	0.0116255	山东省	1	0	0	0
830	2021	57.14	0.143844	0.43734	0.013982	0.0010908	0.215483	24.1926	0.807271	6	0.309622	9	0.246027	0.205627	0	C	0.0128816	山东省	1	0.0010908	1.18984e-06	0
830	2022	57.14	0.091717	0.492688	0.019159	0.000971643	0.110702	24.2615	-0.045217	6	0.234784	11.8	0.148694	0.18374	0	C	0.00954214	山东省	1	0.000971643	9.4409e-07	0
833	2013	57.14	-0.095927	0.258289	0.052679	0	-0.0927673	20.8243	0.011473	5	2.28386	13.59	-0.0168787	0.258289	0	C	0.0627823	广西壮族自治区	1	0	0	0
833	2014	40	0.022692	0.315745	0.063473	0.00334583	-0.0460198	20.9387	-0.047868	5	2.07367	12.16	0.0614844	0.22706	0	C	0.203945	广西壮族自治区	1	0.00334583	1.11946e-05	0
833	2015	42.86	0.039496	0.225619	0.109221	0.000631313	0.023952	21.9487	0.645369	7	2.94954	13.34	0.0139974	0.225619	0	C	0.210737	广西壮族自治区	1	0.000631313	3.98556e-07	0
833	2016	42.86	0.01133	0.230165	0.078235	0.000628807	-0.000760498	21.9527	0.032681	7	2.93396	11.33	0.0965034	0.221391	0	C	0.294166	广西壮族自治区	1	0.000628807	3.95399e-07	0
833	2017	50	0.023733	0.193061	0.081256	0.000635988	0.0292983	21.9413	0.06431	6	3.18471	8.1	-0.000836219	0.138336	0	C	0.243997	广西壮族自治区	1	0.000635988	4.04481e-07	0
833	2018	37.5	0.020855	0.317657	0.046833	0	0.0344492	22.1081	0.661017	8	1.78792	8.1	0.0706155	0.152474	0	C	0.306798	广西壮族自治区	1	0	0	0
833	2019	42.86	0.012906	0.366033	0.048006	0.000582833	0.0152923	22.1992	0.105366	7	1.31325	8.74	0.0250321	0.221422	0	S	0.257649	广西壮族自治区	1	0.000582833	3.39694e-07	0
833	2020	42.86	0.012912	0.414681	0.047409	0.0415014	0.0141817	22.3085	-0.089028	7	1.32502	10.08	0.0543225	0.25166	0.0409789	S	0.277859	广西壮族自治区	1	0.000522482	0.00172237	0
833	2021	33.33	0.054882	0.39791	0.053934	0.0430826	0.0688545	22.3688	-0.04115	9	1.40212	9	0.0496174	0.163319	0.0425907	S	0.239035	广西壮族自治区	1	0.000491936	0.00185611	0
833	2022	33.33	0.055238	0.385324	0.04775	0.00879708	0.0582129	22.4131	0.116977	9	1.40221	11.8	0.156879	0.171218	0.00835418	S	0.273052	广西壮族自治区	1	0.000442899	7.73886e-05	0
836	2013	37.5	0.007366	0.573919	0.0836	0.0444641	-0.0343473	21.6217	-0.149329	8	1.45162	13.59	-0.00285839	0.223374	0	C	0.101099	天津	0	0.0444641	0.00197705	0
836	2014	33.33	-0.081723	0.623431	0.099857	0.0472403	-0.0816925	21.5488	-0.088679	9	1.30001	12.16	0.047575	0.274709	0	C	0.0906692	天津	0	0.0472403	0.00223165	0
836	2015	36.36	0.039784	0.442136	0.074738	0.0208146	-0.0350478	21.932	0.597198	11	1.93167	13.34	0.0974824	0.292189	0	C	0.252623	天津	0	0.0208146	0.000433247	0
836	2016	36.36	0.02972	0.256543	0.051319	0.026423	0.0089851	21.6791	0.156722	11	2.80426	11.33	0.00767373	0.189259	0	C	0.208889	天津	0	0.026423	0.000698177	0
836	2017	36.36	0.051743	0.224831	0.0526	0.04792	0.0498747	21.6985	0.105693	11	3.19893	8.1	0.100054	0.191459	0	C	0.323183	天津	0	0.04792	0.00229633	0
836	2018	36.36	0.035213	0.447796	0.039813	0.000246174	0.0386337	21.8464	0.295227	11	1.55931	8.1	0.0382375	0.227762	0	C	0.147663	天津	0	0.000246174	6.06016e-08	0
836	2019	33.33	0.018749	0.495845	0.069055	0.0794114	0.0192762	21.6683	-0.489588	9	1.34268	8.74	0.00687362	0.191524	0	C	0.163079	天津	0	0.0794114	0.00630617	0
836	2020	33.33	0.006287	0.495487	0.062614	0.0787293	0.00938971	21.6833	-0.075446	9	1.31398	10.08	0.034985	0.183431	0	C	0.193868	天津	0	0.0787293	0.0061983	0
836	2021	33.33	0.002965	0.48505	0.052478	0.0769391	0.00661649	21.706	0.358731	9	1.56237	9	-0.0687775	0.198235	0	C	0.102409	天津	0	0.0769391	0.00591963	0
836	2022	33.33	0.005482	0.521021	0.053963	0.0502599	0.00861867	21.7534	-0.069212	9	1.38149	11.8	-0.00989882	0.22037	0.000359999	C	0.091726	天津	0	0.0498999	0.00252606	0
848	2013	33.33	0.183173	0.44611	0.02273	0	0.231245	21.3521	0.231418	9	1.48329	13.59	0.167252	0.44611	0	C	0.381367	河北省	0	0	0	0
848	2014	37.5	0.207023	0.276183	0.024766	0.00048628	0.231245	21.3389	0.02668	8	2.54648	12.16	0.178206	0.276183	0	C	0.468346	河北省	0	0.00048628	2.36468e-07	0
848	2015	33.33	0.188078	0.317129	0.026618	0.000361239	0.231245	21.6361	0.001275	9	2.46294	13.34	0.246027	0.317129	0	C	0.603295	河北省	0	0.000361239	1.30493e-07	0
848	2016	33.33	0.147182	0.351975	0.024691	0.000290667	0.19763	21.8535	-0.068486	9	2.34789	11.33	0.246027	0.351975	0	C	0.698497	河北省	0	0.000290667	8.44871e-08	0
848	2017	33.33	0.148716	0.276861	0.030122	0.000320098	0.199298	21.757	-0.162253	9	2.99394	8.1	0.0529177	0.276861	0	C	0.678095	河北省	0	0.000320098	1.02462e-07	0
848	2018	33.33	0.145152	0.311757	0.020404	0	0.193134	21.7681	0.004779	9	2.67452	8.1	0.183954	0.311757	0	C	0.677891	河北省	0	0	0	0
848	2019	33.33	0.150008	0.346	0.028536	0.000289808	0.199136	21.8564	0.062879	9	2.47364	8.74	0.217493	0.346	0	C	0.709876	河北省	0	0.000289808	8.39888e-08	0
848	2020	37.5	0.140153	0.276384	0.028999	0	0.189052	21.8524	-0.175025	8	3.17476	10.08	0.122392	0.276384	0	C	0.757171	河北省	0	0	0	0
848	2021	33.33	0.16194	0.318178	0.016728	0	0.213832	21.9784	0.35647	9	2.79844	9	0.196142	0.317656	0	C	0.742984	河北省	0	0	0	0
848	2022	33.33	0.15781	0.26727	0.011976	0	0.208817	22.0616	0.066609	9	3.38259	11.8	0.161464	0.266632	0	C	0.784176	河北省	0	0	0	0
850	2013	44.44	0.028482	0.480609	0.048282	0.290254	-0.0147759	22.5423	-0.00048	9	0.706107	13.59	0.0215634	0.101097	0	C	0.316929	安徽省	1	0.290254	0.0842476	1
850	2014	44.44	0.053456	0.40699	0.057273	0.329084	-0.0368715	22.622	-0.037136	9	1.31167	12.16	-0.00146405	0.114629	1.07874e-05	C	0.346491	安徽省	1	0.329073	0.108296	1
850	2015	37.5	0.005233	0.366515	0.079379	0.455302	-0.0243283	22.8717	-0.02592	8	0.919982	13.34	0.0195218	0.107651	0	C	0.472987	安徽省	1	0.455302	0.2073	1
850	2016	50	0.008288	0.389474	0.075188	0.386006	-0.0300885	22.7768	0.018139	8	0.655355	11.33	0.0268594	0.107536	0.00108301	C	0.425456	安徽省	1	0.384923	0.149	1
850	2017	44.44	0.010507	0.406967	0.06931	0.353385	-0.0130529	22.7866	0.191992	9	0.701326	8.1	0.00669259	0.110974	0	C	0.392281	安徽省	1	0.353385	0.124881	1
850	2018	44.44	0.012721	0.435232	0.048187	3.0904e-06	-0.00843096	22.7486	0.187222	9	0.774911	8.1	-0.00919097	0.101423	3.0904e-06	C	0.0329479	安徽省	1	0	9.55055e-12	1
850	2019	44.44	0.020894	0.42404	0.044072	0.279759	-0.0268916	22.7451	0.070972	9	1.6499	8.74	0.0755736	0.111113	0.215794	C	0.330031	安徽省	1	0.0639657	0.0782652	1
850	2020	44.44	0.028772	0.386012	0.039041	0.241989	0.0277671	22.69	0.138686	9	2.05115	10.08	0.0560062	0.116175	0.19802	C	0.315771	安徽省	1	0.0439687	0.0585587	1
850	2021	44.44	0.060461	0.377284	0.032101	0.258798	0.0349507	22.7602	0.031366	9	2.16436	9	0.0294179	0.115974	0.222605	C	0.319191	安徽省	1	0.0361939	0.0669767	1
850	2022	44.44	-0.025197	0.377797	0.031672	0.192863	0.0121341	22.7113	-0.001228	9	1.47009	11.8	0.0539639	0.103742	0.127237	C	0.252042	安徽省	1	0.0656266	0.0371962	1
852	2013	33.33	0.041739	0.476202	0.108407	0	0.0457082	21.5733	0.014948	9	1.3001	13.59	0.0144461	0.296701	0	C	0.0335138	湖北省	1	0	0	1
852	2014	33.33	0.027062	0.465307	0.111328	0	0.0165665	21.5542	-0.112579	9	1.42083	12.16	0.0586604	0.43699	0	C	0.0244509	湖北省	1	0	0	1
852	2015	37.5	0.00577	0.637231	0.11553	0	-0.00371556	22.7218	1.76573	8	1.21887	13.34	0.0176592	0.457473	0	C	0.0224348	湖北省	1	0	0	1
852	2016	37.5	-0.123901	0.718388	0.146256	0	-0.126185	22.5982	-0.32408	8	1.07189	11.33	-0.0183063	0.467942	0	C	0.0331673	湖北省	1	0	0	1
852	2017	33.33	0.004957	0.728646	0.12221	0	0.0051165	22.6687	0.159628	9	1.07781	8.1	0.0068162	0.504338	0	C	0.033121	湖北省	1	0	0	1
852	2018	33.33	0.004076	0.75508	0.069235	0	0.00448513	22.7821	0.231574	9	1.07751	8.1	-0.0374719	0.490811	0	C	0.0275413	湖北省	1	0	0	1
852	2019	33.33	0.005103	0.779779	0.052864	0	0.00623666	22.9041	0.339409	9	1.06477	8.74	-0.0721676	0.456245	0	C	0.0173922	湖北省	1	0	0	1
852	2020	42.86	0.003737	0.7607	0.053573	0	0.00462066	22.828	-0.056919	7	1.08507	10.08	0.0274369	0.420351	0	C	0.0120908	湖北省	1	0	0	1
852	2021	42.86	0.007369	0.752883	0.048571	0	0.00526603	22.8181	0.118796	7	1.1042	9	0.033931	0.414193	0	C	0.00654168	湖北省	1	0	0	1
852	2022	37.5	0.006807	0.692814	0.044115	0.00322943	0.00715294	23.02	0.115147	8	1.17936	11.8	0.0479946	0.446334	0	C	0.100481	湖北省	1	0.00322943	1.04292e-05	1
858	2013	50	0.188586	0.161122	0.091576	0	0.231245	24.5104	-0.091263	10	5.24553	13.59	0.0330598	0.161122	0	C	0.591865	四川省	1	0	0	1
858	2014	42.86	0.13054	0.130919	0.097424	2.58571e-05	0.173079	24.5608	-0.149972	7	6.49797	12.16	0.017121	0.130919	0	C	0.48697	四川省	1	2.58571e-05	6.68591e-10	1
858	2015	33.33	0.121996	0.15608	0.098286	2.28369e-05	0.156932	24.685	0.030831	6	5.59733	13.34	0.127336	0.15608	0	C	0.509526	四川省	1	2.28369e-05	5.21522e-10	1
858	2016	42.86	0.1135	0.224667	0.087342	1.93005e-05	0.148569	24.8532	0.133176	7	3.98195	11.33	0.188128	0.224667	0	C	0.567294	四川省	1	1.93005e-05	3.72511e-10	1
858	2017	42.86	0.142211	0.229099	0.075166	1.69198e-05	0.188579	24.9849	0.229915	7	3.9629	8.1	0.137702	0.229099	0	C	0.581001	四川省	1	1.69198e-05	2.86281e-10	1
858	2018	37.5	0.163061	0.243626	0.058468	0	0.217417	25.1787	0.326083	8	3.77201	8.1	0.143068	0.243626	0	C	0.578447	四川省	1	0	0	1
858	2019	37.5	0.171323	0.284791	0.052982	0	0.227881	25.3904	0.252008	8	3.21718	8.74	0.217225	0.284791	0	C	0.605789	四川省	1	0	0	1
858	2020	42.86	0.183622	0.229469	0.045525	0	0.231245	25.4585	0.14372	7	3.95517	10.08	0.129054	0.229469	0	C	0.598891	四川省	1	0	0	1
858	2021	50	0.180706	0.252387	0.0438	0	0.231245	25.6331	0.155056	8	3.63336	9	0.197425	0.249732	0	C	0.607104	四川省	1	0	0	1
858	2022	36.36	0.183156	0.235934	0.041479	0	0.231245	25.7518	0.117198	11	3.84701	11.8	0.159979	0.233474	0	C	0.604777	四川省	1	0	0	1
859	2013	44.44	-0.027423	0.376932	0.077643	0	-0.0386919	21.0803	-0.047956	9	1.19821	13.59	0.00952235	0.127115	0	C	0.0515063	安徽省	1	0	0	1
859	2014	44.44	0.003259	0.275241	0.074231	5.21748e-05	-0.0192566	21.3738	-0.035898	9	2.23304	12.16	0.00241769	0.0753122	0	C	0.148025	安徽省	1	5.21748e-05	2.72221e-09	1
859	2015	44.44	0.002157	0.244063	0.096267	5.15976e-05	-0.0384216	21.385	-0.16885	9	2.18658	13.34	0.0256718	0.113452	0	C	0.0933699	安徽省	1	5.15976e-05	2.66231e-09	1
859	2016	44.44	0.004264	0.294365	0.091661	4.78731e-05	-0.0268287	21.4599	0.050021	9	2.34371	11.33	0.0128122	0.158405	0	C	0.121321	安徽省	1	4.78731e-05	2.29183e-09	1
859	2017	44.44	0.019785	0.2971	0.095456	4.65788e-05	0.0161009	21.4873	0.024724	9	2.91628	8.1	-0.007568	0.260815	0	C	0.159453	安徽省	1	4.65788e-05	2.16959e-09	1
859	2018	44.44	0.041158	0.246997	0.059226	0	0.0268323	21.4697	0.052089	9	2.80441	8.1	0.0276913	0.231828	0	C	0.175817	安徽省	1	0	0	1
859	2019	36.36	0.033344	0.237929	0.048208	0	0.0308172	21.4982	0.102367	11	2.6908	8.74	0.025815	0.22111	0	C	0.177795	安徽省	1	0	0	1
859	2020	36.36	0.034035	0.428285	0.043908	0	0.0387748	21.8403	0.088838	11	1.5779	10.08	0.0383666	0.402254	0	C	0.390739	安徽省	1	0	0	1
859	2021	50	0.085383	0.171158	0.038415	0.0717615	0.0868199	21.9027	0.289304	8	4.26588	9	0.0958605	0.147574	0	C	0.339224	安徽省	1	0.0717615	0.00514971	1
859	2022	44.44	0.062419	0.209925	0.02906	0.0887989	0.0528661	22.0262	0.288137	9	2.52199	11.8	0.03061	0.17927	0	C	0.293449	安徽省	1	0.0887989	0.00788524	1
860	2013	33.33	0.014844	0.769649	0.06162	0.0154733	0.0215147	23.3472	0.087557	9	1.0176	13.59	0.0539661	0.248016	0	C	0.150071	北京	1	0.0154733	0.000239423	0
860	2014	33.33	0.023467	0.666392	0.058952	0.0186072	0.0344319	23.4669	0.045006	9	1.31702	12.16	0.0189093	0.255166	0	C	0.186295	北京	1	0.0186072	0.000346228	0
860	2015	33.33	0.02411	0.653782	0.066957	0.018273	0.0347926	23.4894	0.016535	9	1.65702	13.34	0.0220395	0.28272	0	C	0.175328	北京	1	0.018273	0.000333901	0
860	2016	33.33	0.023812	0.617511	0.067512	0.00561679	0.0202843	23.6044	0.161849	9	1.69938	11.33	0.0565319	0.277365	0	C	0.237696	北京	1	0.00561679	3.15483e-05	0
860	2017	37.5	0.024027	0.612907	0.068216	0.00326288	0.0294797	23.6363	0.047924	8	1.69335	8.1	0.134198	0.25862	0	C	0.280024	北京	1	0.00326288	1.06464e-05	0
860	2018	33.33	0.036678	0.610659	0.056384	0.00200512	0.0534839	23.7115	0.029021	9	1.74978	8.1	0.159965	0.398503	0	C	0.312944	北京	1	0.00200512	4.02052e-06	0
860	2019	33.33	0.037163	0.661229	0.056272	0.00262077	0.0533458	23.8153	0.23403	9	1.45847	8.74	0.0592419	0.351104	0	C	0.369467	北京	1	0.00262077	6.86843e-06	0
860	2020	33.33	0.019672	0.641382	0.051589	0.00260836	0.0329275	23.7994	0.041024	9	1.53611	10.08	0.0713109	0.309006	0	C	0.408518	北京	1	0.00260836	6.80354e-06	0
860	2021	33.33	0.005428	0.598155	0.058135	0.0496943	0.0286253	23.6882	-0.04139	9	1.57403	9	-0.0179801	0.243704	0	C	0.443626	北京	1	0.0496943	0.00246952	0
860	2022	33.33	-0.034023	0.650214	0.073578	0.0460031	-0.0185466	23.7317	-0.214605	9	1.46781	11.8	0.0715635	0.318557	0	C	0.468927	北京	1	0.0460031	0.00211629	0
861	2013	42.86	0.081803	0.619968	0.087476	0.173326	0.0930581	22.3185	0.012557	7	1.17761	13.59	0.0267587	0.112058	0	L	0.255651	广东省	0	0.173326	0.0300418	0
861	2014	42.86	0.041837	0.567571	0.113504	0.132109	0.0285751	22.6411	-0.094574	7	3.25485	12.16	0.0536582	0.258921	0	L	0.341398	广东省	0	0.132109	0.0174528	0
861	2015	42.86	0.026737	0.624744	0.104896	0.189923	0.0278326	22.7687	-0.138783	7	1.83088	13.34	0.0469908	0.237892	0	L	0.298971	广东省	0	0.189923	0.0360709	0
861	2016	42.86	0.02393	0.679972	0.099683	0.186631	0.0266676	23.0431	0.206564	7	2.54243	11.33	0.0498445	0.124133	0	L	0.353755	广东省	0	0.186631	0.0348311	0
861	2017	42.86	0.024678	0.691831	0.097427	0.193949	0.0320774	23.2046	0.284653	7	1.81399	8.1	0.0353674	0.133091	0	L	0.344305	广东省	0	0.193949	0.0376164	0
861	2018	42.86	0.015745	0.683444	0.111271	0.198115	0.0273178	23.1662	-0.021178	7	2.39725	8.1	0.044296	0.0796459	0	L	0.234054	广东省	0	0.198115	0.0392494	0
861	2019	42.86	0.013794	0.644627	0.094498	0.246062	0.0230345	23.1226	-0.0284	7	1.90033	8.74	0.0950673	0.126892	0	L	0.227843	广东省	0	0.246062	0.0605464	0
861	2020	42.86	0.003776	0.603457	0.156057	0.324775	0.0122175	23.0627	-0.465644	7	1.26364	10.08	0.0910733	0.129151	0	L	0.299777	广东省	0	0.324775	0.105479	0
861	2021	42.86	-0.067613	0.688754	0.197309	0.377138	-0.0701282	23.0257	-0.062952	7	1.19839	9	0.0636644	0.204726	5.38118e-05	L	0.334295	广东省	0	0.377084	0.142233	0
861	2022	42.86	-0.045142	0.620509	0.161926	0.363501	-0.0499471	22.9062	-0.048864	7	1.47334	11.8	0.0920625	0.216371	0	L	0.326318	广东省	0	0.363501	0.132133	0
869	2013	33.33	0.130998	0.203775	0.056816	0	0.169577	22.8029	-0.234354	11	2.5374	13.59	0.0918667	0.173384	0	C	0.171997	山东省	1	0	0	0
869	2014	33.33	0.109704	0.214204	0.061823	0	0.142176	22.9107	-0.038006	12	2.22247	12.16	0.120069	0.157049	0	C	0.128922	山东省	1	0	0	0
869	2015	33.33	0.099599	0.250155	0.067524	3.8941e-05	0.129541	23.0597	0.118602	12	1.64645	13.34	0.110501	0.163768	0	C	0.125073	山东省	1	3.8941e-05	1.5164e-09	0
869	2016	33.33	0.085061	0.271389	0.065666	2.9516e-05	0.111364	23.1681	0.014597	13	1.5898	11.33	0.0771952	0.203439	0	C	0.120738	山东省	1	2.9516e-05	8.71196e-10	0
869	2017	33.33	0.082461	0.267914	0.069088	0.00151038	0.108188	23.2519	0.045563	13	1.64545	8.1	0.0776312	0.189623	0	C	0.113402	山东省	1	0.00151038	2.28124e-06	0
869	2018	35.71	0.079395	0.246021	0.066815	0.00240686	0.107091	23.2972	0.042513	14	1.82679	8.1	0.0744015	0.169985	0	C	0.115005	山东省	1	0.00240686	5.79296e-06	0
869	2019	35.71	0.082775	0.224876	0.061996	0.00217722	0.111151	23.3369	-0.021631	14	2.02558	8.74	0.0613894	0.149111	0	C	0.116904	山东省	1	0.00217722	4.7403e-06	0
869	2020	35.71	0.036105	0.198287	0.0856	0.00206508	0.0499647	23.2961	-0.325105	14	2.22257	10.08	0.0385535	0.120229	0	C	0.0932093	山东省	1	0.00206508	4.26457e-06	0
869	2021	35.71	0.03761	0.206304	0.075657	0.00181875	0.0532064	23.3239	0.164241	14	2.26278	9	0.0835349	0.138833	0	C	0.118141	山东省	1	0.00181875	3.30786e-06	0
869	2022	35.71	0.032749	0.178106	0.073389	0.00167903	0.0472003	23.3013	-0.008633	14	2.74077	11.8	0.0659664	0.127883	0	C	0.12706	山东省	1	0.00167903	2.81913e-06	0
875	2013	33.33	0.001197	0.764724	0.018507	0	-7.36026e-05	23.6294	-0.00838	9	0.592351	13.59	0.0791119	0.109366	0	D	0.101602	吉林省	1	0	0	1
875	2014	37.5	0.002992	0.775653	0.016466	0.0181702	0.000646422	23.7348	0.09339	8	0.315184	12.16	0.0799071	0.161665	0	D	0.054402	吉林省	1	0.0181702	0.000330155	1
875	2015	33.33	0.006403	0.792261	0.017168	0.0161406	-6.6101e-05	23.8532	-0.094873	9	0.290374	13.34	0.0691434	0.14903	0	D	0.0538462	吉林省	1	0.0161406	0.000260518	1
875	2016	37.5	0.000899	0.714043	0.017796	0.0121551	-0.000280494	24.1269	0.023826	8	0.418556	11.33	0.0486941	0.192173	0	D	0.0690441	吉林省	1	0.0121551	0.000147747	1
875	2017	33.33	-0.008375	0.759198	0.014815	0.0172762	-0.00932301	24.2838	0.158498	9	0.268088	8.1	0.0392831	0.243455	0	D	0.032715	吉林省	1	0.0172762	0.000298469	1
875	2018	33.33	0.006334	0.739788	0.012738	0	0.00245409	24.406	0.430851	9	0.389388	8.1	0.0594974	0.215755	0	D	0.0259737	吉林省	1	0	0	1
875	2019	37.5	0.009515	0.74738	0.012172	0.00599156	0.0087462	24.4667	0.157927	8	0.556097	8.74	0.0622751	0.132015	0	D	0.0260538	吉林省	1	0.00599156	3.58988e-05	1
875	2020	33.33	0.014245	0.798588	0.009099	0.000160642	0.0150309	24.7502	0.18995	9	0.52389	10.08	0.0594848	0.164119	0	D	0.00908926	吉林省	1	0.000160642	2.58059e-08	1
875	2021	33.33	0.011765	0.78607	0.011193	0.00312271	0.0139391	24.9242	0.309894	9	0.557507	9	0.0514916	0.185929	0	D	0.0170824	吉林省	1	0.00312271	9.75134e-06	1
875	2022	33.33	0.016508	0.721214	0.011405	0.00395039	0.0203337	24.9932	0.134866	9	0.678245	11.8	0.102467	0.117559	1.39823e-05	D	0.0228039	吉林省	1	0.00393641	1.56056e-05	1
876	2013	33.33	0.084356	0.432343	0.02178	0.0104126	0.0917136	24.1088	-0.052474	9	0.88305	13.59	0.0536189	0.184855	0.00940569	C	0.116425	四川省	0	0.00100694	0.000108423	1
876	2014	33.33	0.078243	0.344664	0.022385	0.012181	0.0813128	24.2319	0.008891	9	1.04945	12.16	0.0402366	0.150525	0.00173994	C	0.110881	四川省	0	0.0104411	0.000148377	1
876	2015	33.33	0.084041	0.314649	0.026887	0.0102143	0.079776	24.2848	-0.121301	9	0.982135	13.34	0.0905176	0.151558	0.000761367	C	0.116223	四川省	0	0.00945289	0.000104331	1
876	2016	37.5	0.083789	0.316596	0.028088	0.00935421	0.0837525	24.3445	-0.010405	8	1.04807	11.33	0.0832273	0.165906	0.000289421	C	0.0932416	四川省	0	0.00906479	8.75013e-05	1
876	2017	42.86	0.069072	0.38201	0.03098	0.00825548	0.0770782	24.4716	0.027716	7	0.833222	8.1	0.063889	0.171717	0.000130162	C	0.080684	四川省	0	0.00812531	6.81529e-05	1
876	2018	42.86	0.056771	0.429838	0.029707	0.000115125	0.068658	24.5933	0.103831	7	0.736117	8.1	0.0696021	0.177496	0.000106832	C	0.114204	四川省	0	8.29368e-06	1.32538e-08	1
876	2019	37.5	0.096244	0.491575	0.032932	0.0050337	0.104025	24.8855	0.18805	8	0.655772	8.74	0.0690915	0.189082	7.15419e-05	C	0.0958173	四川省	0	0.00496215	2.53381e-05	1
876	2020	37.5	0.053431	0.530617	0.031237	0.00294982	0.0609474	25.4187	0.338507	8	0.910255	10.08	0.0516995	0.181931	2.00721e-05	C	0.0836134	四川省	0	0.00292975	8.70142e-06	1
876	2021	37.5	-0.071592	0.649829	0.034189	0.00389043	-0.0527243	25.6116	0.14966	8	0.939671	9	0.00377795	0.165603	0.000154715	C	0.115957	四川省	0	0.00373572	1.51355e-05	1
876	2022	37.5	-0.013896	0.680161	0.033059	0.00466283	-0.00517718	25.6409	0.120749	8	0.71173	11.8	0.067591	0.207212	0.00108952	C	0.0889366	四川省	0	0.00357331	2.1742e-05	1
877	2013	50	0.017891	0.628498	0.074068	0.00971155	0.00244148	23.7833	0.027504	6	0.535302	13.59	0.00993229	0.221483	0	C	0.0701041	新疆维吾尔自治区	1	0.00971155	9.43142e-05	1
877	2014	33.33	0.011781	0.626193	0.080203	0.0140386	-0.0087802	23.7972	-0.172845	7	0.500768	12.16	0.0197422	0.211464	0	C	0.0843212	新疆维吾尔自治区	1	0.0140386	0.000197083	1
877	2015	42.86	-0.032622	0.637895	0.094443	0.01495	-0.0440728	23.7452	-0.228762	7	0.407947	13.34	0.0115334	0.222147	0	C	0.101456	新疆维吾尔自治区	1	0.01495	0.000223501	1
877	2016	42.86	0.001028	0.63294	0.081871	0.00769148	-0.0120211	23.6395	-0.008994	7	0.402844	11.33	0.031341	0.187425	0	C	0.0768028	新疆维吾尔自治区	1	0.00769148	5.91589e-05	1
877	2017	42.86	0.015246	0.552349	0.072751	0.0149756	0.0217894	23.6392	0.415598	7	0.55833	8.1	0.0632076	0.181701	0	C	0.11569	新疆维吾尔自治区	1	0.0149756	0.000224269	1
877	2018	42.86	0.072682	0.461093	0.061233	0.000692653	0.0973369	23.5584	0.120344	7	0.585491	8.1	0.100959	0.197057	0	C	0.0856468	新疆维吾尔自治区	1	0.000692653	4.79768e-07	1
877	2019	50	0.119711	0.336432	0.055044	0.00991645	0.154679	23.4497	0.221442	6	0.892583	8.74	0.175156	0.169139	0.00991645	C	0.0549988	新疆维吾尔自治区	1	0	9.83359e-05	1
877	2020	42.86	0.114663	0.244517	0.056033	0.0078637	0.147572	23.4302	-0.1028	7	1.33556	10.08	0.171258	0.193548	0.0078637	C	0.0848596	新疆维吾尔自治区	1	0	6.18378e-05	1
877	2021	33.33	0.052348	0.679647	0.050275	0.00418908	0.0722182	26.1753	1.76573	9	0.522101	9	0.0997163	0.394094	0.00383893	C	0.0544153	新疆维吾尔自治区	1	0.000350143	1.75484e-05	1
877	2022	33.33	0.017567	0.663125	0.055405	0.00375981	0.02352	26.1753	-0.220016	9	0.506307	11.8	0.0528066	0.344783	0.0033722	C	0.0411636	新疆维吾尔自治区	1	0.000387608	1.41362e-05	1
878	2013	36.36	-0.053407	0.748262	0.01813	8.15372e-05	-0.0588266	24.0038	0.227171	11	0.866857	13.59	0.159718	0.127449	4.97145e-06	C	0.100388	云南省	1	7.65657e-05	6.64831e-09	1
878	2014	36.36	0.005195	0.726197	0.013185	0.00138307	0.00407277	23.937	0.245591	11	0.902307	12.16	0.179369	0.19921	5.0928e-06	C	0.0749703	云南省	1	0.00137798	1.91289e-06	1
878	2015	40	0.002757	0.729198	0.010866	0.00147807	-0.0158443	23.8721	-0.092123	10	0.768333	13.34	0.0477559	0.175135	7.75362e-06	C	0.0807924	云南省	1	0.00147031	2.18468e-06	1
878	2016	36.36	0.007568	0.712887	0.011783	0.00140022	0.000939278	23.8608	0.044819	11	0.694547	11.33	0.118744	0.250422	0	C	0.108433	云南省	1	0.00140022	1.96061e-06	1
878	2017	36.36	0.014043	0.718903	0.010687	0.0103232	0.0113255	24.0137	-0.031626	11	0.773918	8.1	-0.0439219	0.214933	0	C	0.0846525	云南省	1	0.0103232	0.000106569	1
878	2018	36.36	0.010781	0.701901	0.019915	0	0.016365	24.3413	-0.172574	11	1.01095	8.1	0.0596442	0.225329	0	C	0.0696395	云南省	1	0	0	1
878	2019	36.36	0.023009	0.713752	0.022105	0.00356067	0.0250278	24.4696	0.334378	11	0.978932	8.74	0.0252829	0.245334	0.00356067	C	0.069387	云南省	1	0	1.26784e-05	1
878	2020	36.36	0.020417	0.704395	0.013479	0.00400779	0.0340071	24.4081	0.394194	11	1.16004	10.08	0.122593	0.178552	0.00400779	C	0.0581144	云南省	1	0	1.60624e-05	1
878	2021	36.36	0.033118	0.660933	0.01131	0.00413509	0.0367728	24.39	0.439935	11	1.63864	9	0.129498	0.161537	0.00413509	C	0.108481	云南省	1	0	1.70989e-05	1
878	2022	36.36	0.066465	0.598381	0.008688	0.00355837	0.0833721	24.4113	0.061842	11	1.55825	11.8	0.152039	0.185322	0.00355837	C	0.134877	云南省	1	0	1.2662e-05	1
881	2013	50	0.018656	0.63535	0.10744	0.00335558	0.0156041	22.5367	-0.250422	8	1.41297	13.59	0.0710143	0.261188	0	S	0.214458	辽宁省	0	0.00335558	1.12599e-05	0
881	2014	50	0.017073	0.622324	0.110714	0.00410055	0.00837535	22.5211	0.016021	8	1.20134	12.16	-0.0790314	0.182971	0	S	0.13135	辽宁省	0	0.00410055	1.68145e-05	0
881	2015	50	-0.210294	0.805987	0.101704	0.00484456	-0.210679	22.3176	0.034714	8	1.05365	13.34	0.0690565	0.253441	0	S	0.114629	辽宁省	0	0.00484456	2.34697e-05	0
881	2016	50	0.028443	0.53008	0.057873	0.00254155	0.0277175	23.1298	0.439343	8	1.74467	11.33	0.00602469	0.216644	0	S	0.337515	辽宁省	1	0.00254155	6.45949e-06	0
881	2017	33.33	0.036818	0.517185	0.085434	0.00234327	0.0390164	23.1697	1.10715	9	1.57696	8.1	0.0194909	0.181966	0	S	0.133447	辽宁省	1	0.00234327	5.49089e-06	0
881	2018	33.33	0.031962	0.488125	0.067038	0.00169459	0.0235646	23.1929	0.0651	9	1.71592	8.1	0.0119282	0.147178	0	C	0.122101	辽宁省	1	0.00169459	2.87163e-06	0
881	2019	33.33	0.012376	0.460769	0.07099	0.062342	0.0028819	23.1594	0.035014	9	1.72251	8.74	0.0637768	0.205574	0.0601739	C	0.214563	辽宁省	1	0.00216808	0.00388652	0
881	2020	33.33	0.023772	0.479222	0.074936	0.0478666	0.0233568	23.2345	-0.052686	9	1.73456	10.08	0.0444297	0.208494	0.045948	C	0.196544	辽宁省	1	0.00191862	0.00229121	0
881	2021	33.33	0.027308	0.498965	0.085071	0.0351166	0.0249535	23.3127	0.202532	9	1.66747	9	0.0357087	0.233294	0.0344427	C	0.164358	辽宁省	1	0.000673891	0.00123317	0
881	2022	33.33	0.032419	0.436896	0.094788	0.0288613	0.0349166	23.2059	-0.131763	9	1.68578	11.8	0.0470769	0.183832	0.0285082	C	0.162859	辽宁省	1	0.00035315	0.000832975	0
883	2013	33.33	0.035404	0.54236	0.02546	0.000320252	0.0388824	24.1792	0.07705	9	0.316391	13.59	0.0638619	0.0705115	0	D	0.0364453	湖北省	1	0.000320252	1.02561e-07	1
883	2014	33.33	0.03834	0.534478	0.043771	0.0270787	0.0377584	24.24	-0.344423	9	0.1773	12.16	0.0752974	0.147429	0	D	0.0479417	湖北省	1	0.0270787	0.000733254	1
883	2015	33.33	0.037639	0.431381	0.048252	0.0207399	0.0399853	24.4842	-0.02545	9	0.664249	13.34	0.0805043	0.134953	0	D	0.177339	湖北省	1	0.0207399	0.000430144	1
883	2016	33.33	0.046925	0.366563	0.037688	0.0221494	0.0525696	24.4552	0.322541	9	0.36657	11.33	0.0868635	0.139851	0	D	0.049027	湖北省	1	0.0221494	0.000490598	1
883	2017	33.33	0.044781	0.391796	0.031245	0.0182877	0.0518311	24.5596	0.234526	9	0.340085	8.1	0.0690617	0.106078	0	D	0.0645671	湖北省	1	0.0182877	0.00033444	1
883	2018	33.33	0.039535	0.39077	0.0322	0.00469014	0.0398793	24.5988	0.062262	9	0.34108	8.1	0.0546444	0.0888418	0	D	0.0299899	湖北省	1	0.00469014	2.19974e-05	1
883	2019	37.5	0.029811	0.443433	0.031598	0.0141377	0.0390069	24.8237	0.286662	8	0.438127	8.74	0.0546698	0.144973	0.0064608	D	0.0348881	湖北省	1	0.00767685	0.000199873	1
883	2020	33.33	0.04586	0.417383	0.028063	0.0103672	0.0577665	24.8204	0.0767	9	0.481998	10.08	0.0894896	0.118949	0.00135788	D	0.0275715	湖北省	1	0.00900933	0.000107479	1
883	2021	33.33	0.03291	0.502486	0.027168	0.00861677	0.0375723	25.0147	0.32865	9	0.846568	9	0.0437866	0.180421	0.00111079	D	0.0387329	湖北省	1	0.00750599	7.42488e-05	1
883	2022	42.86	0.01289	0.537927	0.032146	0.00776266	0.0184317	25.0987	-0.090192	7	0.814215	11.8	0.0780404	0.150659	0.00087627	D	0.0441892	湖北省	1	0.00688639	6.02589e-05	1
888	2013	33.33	0.058519	0.169348	0.134109	0.00113178	0.0704634	21.3815	-0.131576	9	2.23097	13.59	0.126293	0.112395	0.000127667	N	0.3304	四川省	1	0.00100411	1.28093e-06	1
888	2014	33.33	0.085265	0.180879	0.107622	0.000968126	0.101692	21.514	0.203035	9	1.7191	12.16	0.143234	0.106053	0.000127733	N	0.234665	四川省	1	0.000840393	9.37268e-07	1
888	2015	33.33	0.07735	0.21014	0.125168	0.000853441	0.067142	21.6269	0.072295	9	2.68276	13.34	0.10908	0.109121	0.000137627	N	0.22048	四川省	1	0.000715813	7.28361e-07	1
888	2016	33.33	0.07093	0.216604	0.14334	0.000714366	0.0657096	21.6924	-0.022451	9	2.61842	11.33	0.0932034	0.0960438	7.66168e-05	N	0.295023	四川省	1	0.000637749	5.10318e-07	1
888	2017	57.14	0.072766	0.177993	0.140344	0.000590733	0.0893106	21.7163	0.035914	5	3.48559	8.1	0.127649	0.099037	0	N	0.27582	四川省	1	0.000590733	3.48965e-07	1
888	2018	57.14	0.07263	0.17385	0.139098	0.000524711	0.0867577	21.7793	-0.006151	5	4.02244	8.1	0.138299	0.104785	0	N	0.344232	四川省	1	0.000524711	2.75322e-07	1
888	2019	57.14	0.073435	0.171611	0.136481	0.00570818	0.0873307	21.8469	0.032973	5	4.26233	8.74	0.12922	0.106922	0.00524582	N	0.384454	四川省	1	0.000462361	3.25833e-05	1
888	2020	57.14	-0.021793	0.261629	0.307318	0.0647886	-0.0235633	21.9615	-0.489588	5	3.43089	10.08	-0.00342706	0.104101	0.0644013	N	0.32483	四川省	1	0.000387341	0.00419757	1
888	2021	57.14	-0.007732	0.277437	0.243516	0.0915469	-0.00477252	21.9725	0.345513	5	3.71018	9	0.0562012	0.109496	0.0911885	N	0.356207	四川省	1	0.000358395	0.00838084	1
888	2022	57.14	-0.065948	0.258413	0.327347	0.00561525	-0.0648623	21.8485	-0.314329	5	3.60854	11.8	-0.00411859	0.108362	0.00523753	N	0.310267	四川省	1	0.000377721	3.15311e-05	1
895	2013	50	0.206069	0.240187	0.030103	0	0.231245	23.7062	0.132124	6	1.91417	13.59	0.195952	0.230302	0	C	0.194755	河南省	0	0	0	1
895	2014	50	0.191765	0.255731	0.033161	0	0.226023	23.8135	0.01658	6	1.53172	12.16	0.214355	0.24185	0	C	0.133226	河南省	0	0	0	1
895	2015	50	0.19299	0.227137	0.032105	0	0.22996	23.8537	-0.021863	6	1.7416	13.34	0.246027	0.200652	0	C	0.106041	河南省	0	0	0	1
895	2016	50	0.207023	0.294267	0.023284	0.0363686	0.231245	23.7844	0.159423	6	1.13999	11.33	0.246027	0.244568	0	C	0.15632	河南省	0	0.0363686	0.00132267	1
895	2017	50	0.195354	0.330102	0.022367	0.0192344	0.231245	23.8626	-0.026534	6	1.29838	8.1	0.244706	0.245752	0	C	0.26885	河南省	0	0.0192344	0.000369962	1
895	2018	50	0.207023	0.373578	0.023157	0.0845755	0.231245	23.83	-0.033301	8	1.19807	8.1	0.232453	0.269424	0.0836949	C	0.200832	河南省	0	0.000880619	0.00715301	1
895	2019	50	0.197881	0.402257	0.021688	0.107473	0.231245	24.0778	0.236681	8	1.44269	8.74	0.154492	0.284854	0.106614	C	0.227299	河南省	0	0.000859138	0.0115505	1
895	2020	50	0.183547	0.30461	0.018849	0.167581	0.219964	24.2701	0.224722	8	2.2005	10.08	0.246027	0.235485	0.165273	C	0.409796	河南省	0	0.00230803	0.0280835	1
895	2021	50	0.143732	0.318673	0.01622	0.0514654	0.179004	24.249	-0.097213	8	1.73819	9	0.17759	0.249101	0.0431178	C	0.276793	河南省	0	0.00834759	0.00264869	1
895	2022	50	0.157014	0.390792	0.018128	0.0344135	0.194585	24.3182	-0.061585	8	1.1743	11.8	0.207774	0.30178	0.028324	C	0.186752	河南省	0	0.00608947	0.00118429	1
900	2013	33.33	0.03365	0.616655	0.117325	0.0101853	0.0431598	23.5015	0.038201	9	0.797008	13.59	0.0664745	0.123458	0.000595617	G	0.0997272	湖南省	1	0.00958973	0.000103741	1
900	2014	37.5	0.02428	0.61834	0.050113	0.0192786	0.0288767	23.5752	1.46923	8	0.762969	12.16	0.0690325	0.128912	0.007329	G	0.0851416	湖南省	1	0.0119496	0.000371663	1
900	2015	37.5	0.031001	0.622191	0.0378	0.0211989	0.0263163	23.6516	0.50439	8	0.852027	13.34	0.0767246	0.229091	0.0121351	G	0.123764	湖南省	1	0.00906384	0.000449394	1
900	2016	37.5	0.037789	0.639346	0.025638	0.0375707	0.0389821	23.8151	0.461554	8	0.846396	11.33	0.067769	0.265779	0.0139264	G	0.167399	湖南省	1	0.0236443	0.00141156	1
900	2017	37.5	0.036798	0.614974	0.023193	0.0158434	0.0350781	23.8587	0.112264	8	0.873252	8.1	0.0278945	0.195696	0.010016	G	0.127778	湖南省	1	0.00582742	0.000251014	1
900	2018	37.5	0.038698	0.608156	0.021565	0.00821476	0.0387977	23.9304	0.119716	8	1.02882	8.1	0.09653	0.148483	0.00487765	G	0.144183	湖南省	1	0.00333712	6.74824e-05	1
900	2019	42.86	0.027218	0.69475	0.031925	0.205695	0.02883	24.2942	0.039111	7	0.751063	8.74	0.114837	0.378129	0.0510965	G	0.264454	湖南省	1	0.154599	0.0423105	1
900	2020	50	0.01231	0.743378	0.032983	0.157265	0.00532536	24.5422	0.1384	6	0.550454	10.08	-0.00741774	0.285246	0.00335907	G	0.191798	湖南省	1	0.153906	0.0247323	1
900	2021	33.33	0.010477	0.779106	0.033044	0.159804	0.00505728	24.7668	0.124234	9	0.326525	9	0.0604702	0.417269	0.00160375	G	0.172218	湖南省	1	0.1582	0.0255374	1
900	2022	33.33	0.007885	0.762431	0.027839	0.164703	0.0100034	24.7821	0.006382	9	0.487473	11.8	0.0524907	0.282928	0.00150873	G	0.166269	湖南省	1	0.163194	0.0271269	1
901	2013	36.36	0.031684	0.443509	0.099602	0.00122301	0.0153743	21.2067	0.013979	11	2.73907	13.59	-0.0221382	0.254912	0	C	0.129481	黑龙江省	1	0.00122301	1.49575e-06	1
901	2014	36.36	0.018059	0.315967	0.102635	0.0267122	0.00943962	21.4782	0.143661	11	3.00413	12.16	-0.000120408	0.220682	0	C	0.287167	黑龙江省	1	0.0267122	0.000713543	1
901	2015	36.36	0.031458	0.283365	0.107506	0.0346633	0.0181119	21.4792	0.193416	11	2.63369	13.34	-0.0136006	0.224392	0	C	0.164881	黑龙江省	1	0.0346633	0.00120154	1
901	2016	36.36	0.027114	0.351316	0.138722	0.0161652	0.0256356	22.4689	1.76573	11	2.34936	11.33	0.076769	0.2865	0.000534379	C	0.169628	黑龙江省	1	0.0156308	0.000261313	1
901	2017	50	0.028925	0.364904	0.127327	0.016902	0.0356815	22.559	0.058465	8	2.20848	8.1	0.0575562	0.295402	7.33005e-05	C	0.178316	黑龙江省	1	0.0168287	0.000285677	1
901	2018	36.36	0.026608	0.357589	0.086168	0.00857771	0.0341541	22.5944	-0.000144	11	2.19523	8.1	0.0497332	0.277943	0.00017743	C	0.160989	黑龙江省	1	0.00840028	7.35771e-05	1
901	2019	36.36	0.024503	0.385203	0.087026	0.0302649	0.0269396	22.6703	0.022536	11	2.04081	8.74	0.0467021	0.301548	1.81924e-05	C	0.153493	黑龙江省	1	0.0302467	0.000915965	1
901	2020	40	-0.091767	0.383668	0.101505	0.0249052	-0.102285	22.7125	-0.098167	10	2.47506	10.08	0.00798473	0.343941	0	C	0.185866	黑龙江省	1	0.0249052	0.000620267	1
901	2021	40	0.005363	0.418023	0.090943	0.0228962	0.00375013	22.7479	0.085067	10	2.34723	9	0.0349672	0.343674	0.000146456	C	0.185839	黑龙江省	1	0.0227497	0.000524234	1
901	2022	33.33	0.005272	0.464572	0.099503	0.0210681	-0.0004686	22.8485	-0.011091	9	2.1226	11.8	-0.00397303	0.367327	0	C	0.150795	黑龙江省	1	0.0210681	0.000443864	1
903	2013	42.86	0.023636	0.50274	0.077138	0	0.0219138	22.4344	0.07954	7	1.58117	13.59	0.0648349	0.286917	0	C	0.194129	云南省	1	0	0	1
903	2014	42.86	0.024098	0.449199	0.079181	0.00808807	0.0195907	22.5841	-0.058396	7	2.07953	12.16	-0.015654	0.29306	0	C	0.194983	云南省	1	0.00808807	6.54169e-05	1
903	2015	42.86	0.024071	0.483835	0.072071	0.00451138	0.00875083	22.6851	0.169677	7	1.80747	13.34	0.0597565	0.341674	0.00423019	C	0.25906	云南省	1	0.000281197	2.03526e-05	1
903	2016	42.86	0.025785	0.483135	0.05634	0.00369151	0.00766654	22.883	0.386269	7	1.78992	11.33	0.016224	0.363552	0	C	0.267758	云南省	1	0.00369151	1.36272e-05	1
903	2017	42.86	0.024093	0.49529	0.040177	0.0058258	0.0274943	23.1015	0.505411	7	1.27604	8.1	-0.0498327	0.3794	7.76718e-05	C	0.137463	云南省	1	0.00574813	3.39399e-05	1
903	2018	42.86	0.018624	0.548772	0.03208	8.1014e-05	0.0203327	23.2352	0.105526	7	1.19283	8.1	0.0713783	0.404715	8.1014e-05	C	0.124999	云南省	1	0	6.56326e-09	1
903	2019	42.86	0.014852	0.554377	0.036505	0.0749623	0.0125529	23.251	0.042549	7	1.04523	8.74	0.101866	0.451229	0.0726701	C	0.131574	云南省	1	0.00229227	0.00561935	1
903	2020	42.86	0.015341	0.616172	0.0211	0.0745686	0.0138579	23.4259	0.469435	7	1.09472	10.08	0.151198	0.536118	0.0726934	C	0.226902	云南省	1	0.00187527	0.00556048	1
903	2021	42.86	0.00514	0.607464	0.026852	0.0523797	0.000820997	23.4028	-0.197746	7	0.946724	9	-0.0302441	0.500539	0.0523797	C	0.166871	云南省	1	0	0.00274364	1
903	2022	57.14	-0.098181	0.670756	0.041216	0.0393614	-0.0994298	23.3131	-0.403425	7	0.936572	11.8	-0.129292	0.522659	0.0280479	C	0.0871423	云南省	1	0.0113136	0.00154932	1
905	2013	33.33	0.086362	0.405743	0.029554	0.0553177	0.0500258	22.1557	0.595569	9	1.31796	13.59	0.0439908	0.279542	0	G	0.227242	福建省	1	0.0553177	0.00306005	0
905	2014	33.33	0.063278	0.44665	0.021305	0.0517079	0.0343802	22.3512	0.569715	9	1.36805	12.16	0.0330099	0.32529	0	G	0.180904	福建省	1	0.0517079	0.00267371	0
905	2015	33.33	0.055683	0.409001	0.022202	0.0499445	0.0311611	22.366	-0.032147	9	1.6211	13.34	0.108627	0.284155	0	G	0.148518	福建省	1	0.0499445	0.00249445	0
905	2016	33.33	0.045681	0.5629	0.020227	0.0374592	0.0373915	22.7234	0.238364	9	1.03358	11.33	0.0416207	0.386369	0	G	0.151285	福建省	1	0.0374592	0.00140319	0
905	2017	37.5	0.022134	0.563294	0.013498	0.0331058	0.0285569	22.813	0.524998	8	0.81901	8.1	-0.00213503	0.279441	0	G	0.0729958	福建省	1	0.0331058	0.00109599	0
905	2018	33.33	0.012519	0.578385	0.014632	0.0238285	0.0212666	22.8695	-0.02347	9	0.664945	8.1	0.0262838	0.329909	0	G	0.0679474	福建省	1	0.0238285	0.000567798	0
905	2019	33.33	0.019162	0.545323	0.014478	0.020228	0.0253788	23.0025	0.057037	9	0.986664	8.74	0.0653187	0.311893	3.96914e-05	G	0.1239	福建省	1	0.0201883	0.000409172	0
905	2020	33.33	0.020896	0.559332	0.015246	0.0183954	0.032694	23.0682	0.109571	9	0.87759	10.08	0.0408241	0.411785	5.17853e-05	G	0.0626861	福建省	1	0.0183436	0.000338389	0
905	2021	33.33	0.025427	0.558004	0.011095	0.0252034	0.0318942	23.124	0.501262	9	0.896903	9	0.0775184	0.441108	0.000116664	G	0.104771	福建省	1	0.0250868	0.000635212	0
905	2022	33.33	0.026363	0.486828	0.014742	0.0227715	0.0314882	23.2062	-0.067108	9	1.04392	11.8	0.0182175	0.392704	0.00049508	G	0.0723828	福建省	1	0.0222764	0.000518541	0
910	2013	33.33	0.029747	0.640861	0.0742	0	0.0184702	22.8932	-0.014763	9	1.12603	13.59	0.137726	0.246228	0	C	0.18437	江苏省	0	0	0	0
910	2014	33.33	0.033455	0.623737	0.076118	0.000219809	0.0245285	22.826	0.030511	9	1.00861	12.16	0.129925	0.282373	0	C	0.149297	江苏省	0	0.000219809	4.83161e-08	0
910	2015	37.5	0.060308	0.625825	0.085258	0.000277975	0.0464331	22.5913	-0.090403	8	1.07956	13.34	0.229723	0.503797	0	C	0.252074	江苏省	0	0.000277975	7.72699e-08	0
910	2016	37.5	0.09005	0.489455	0.092041	0.000252882	0.0907783	22.5036	-0.149195	8	1.38042	11.33	0.174618	0.343195	0	C	0.197648	江苏省	0	0.000252882	6.39494e-08	0
910	2017	42.86	0.116282	0.42134	0.091949	0.000236525	0.134381	22.5704	0.079138	7	1.62745	8.1	0.187552	0.36405	0	C	0.247148	江苏省	0	0.000236525	5.59442e-08	0
910	2018	50	0.110249	0.351712	0.085258	0	0.129942	22.6602	0.030224	6	1.84839	8.1	0.144643	0.318093	0	C	0.243984	江苏省	0	0	0	0
910	2019	42.86	0.092085	0.3426	0.083102	1.33436e-05	0.106309	22.8032	0.005058	7	1.94844	8.74	0.0686071	0.30365	1.33436e-05	C	0.220459	江苏省	0	0	1.78052e-10	0
910	2020	42.86	0.072071	0.341871	0.085472	0.023063	0.0840913	22.8987	-0.004643	7	2.00954	10.08	0.100524	0.303124	0.023063	C	0.248374	江苏省	0	0	0.000531901	0
910	2021	42.86	0.065424	0.327679	0.07385	0.00438962	0.0781123	22.966	0.204621	7	2.2795	9	0.0632414	0.307723	0	C	0.234497	江苏省	0	0.00438962	1.92688e-05	0
910	2022	42.86	0.044791	0.306591	0.080359	0.0146258	0.0516916	22.9798	-0.158568	7	2.5256	11.8	0.0681368	0.28974	0.0106176	C	0.281174	江苏省	0	0.0040082	0.000213913	0
915	2013	33.33	0.172899	0.271167	0.073461	0.0584508	0.19917	21.1881	0.319292	9	2.01491	13.59	0.135733	0.216203	0	C	0.230192	山东省	1	0.0584508	0.0034165	0
915	2014	33.33	0.197621	0.241689	0.078188	0.0472437	0.199141	21.3935	0.254364	9	2.42587	12.16	0.139365	0.193558	0	C	0.265306	山东省	1	0.0472437	0.00223197	0
915	2015	37.5	0.125653	0.192871	0.093594	0.0908863	0.138424	21.4561	-0.102616	8	2.67102	13.34	0.139476	0.166805	0	C	0.290136	山东省	1	0.0908863	0.00826032	0
915	2016	37.5	0.141389	0.214685	0.092771	0.0754732	0.159652	21.6324	0.252853	8	2.50048	11.33	0.201801	0.198369	0.000577534	C	0.323716	山东省	1	0.0748956	0.0056962	0
915	2017	37.5	0.162462	0.200491	0.086579	0.0659045	0.187495	21.7439	0.144044	8	2.68238	8.1	0.153552	0.192924	0	C	0.320627	山东省	1	0.0659045	0.0043434	0
915	2018	33.33	0.082613	0.19275	0.083266	0.0308749	0.0892392	21.7879	-0.136372	9	3.34743	8.1	0.18573	0.185853	0	C	0.379611	山东省	1	0.0308749	0.000953257	0
915	2019	33.33	0.113885	0.18567	0.078154	0.0569152	0.127247	21.8715	0.179341	9	3.47224	8.74	0.0772544	0.179325	0.00824752	C	0.359502	山东省	1	0.0486677	0.00323934	0
915	2020	37.5	0.144173	0.20561	0.073859	0.0400911	0.158263	22.0302	0.011715	8	3.43278	10.08	0.199068	0.20561	0	C	0.443887	山东省	1	0.0400911	0.0016073	0
915	2021	33.33	0.178964	0.136206	0.075772	0.226447	0.201593	22.0933	0.113182	9	5.42245	9	0.192064	0.136206	0.183362	C	0.537324	山东省	1	0.0430845	0.0512783	0
915	2022	37.5	0.207023	0.134107	0.047939	0.237027	0.231245	22.2688	0.154865	8	5.88814	11.8	0.246027	0.132424	0.202293	C	0.630304	山东省	1	0.0347333	0.0561816	0
917	2013	38.46	0.034049	0.419599	0.17171	0.00742056	0.02035	23.553	0.255707	13	2.25953	13.59	0.114973	0.133809	0.000356513	I	0.264817	湖南省	1	0.00706405	5.50647e-05	1
917	2014	38.46	0.024546	0.359324	0.16616	0.153653	0.0144291	23.4816	0.072723	13	1.35002	12.16	0.00970021	0.121802	0	I	0.256392	湖南省	1	0.153653	0.0236092	1
917	2015	38.46	0.023492	0.432736	0.185306	0.168154	-0.00210591	23.7266	0.093439	13	1.22646	13.34	0.0289026	0.136356	3.932e-05	I	0.265001	湖南省	1	0.168114	0.0282757	1
917	2016	44.44	0.021175	0.473781	0.169665	0.191054	-0.00645072	23.8375	0.250786	9	1.49909	11.33	-0.0130848	0.146842	3.74366e-05	I	0.259765	湖南省	1	0.191017	0.0365018	1
917	2017	50	-0.009945	0.527426	0.137227	0.164902	-0.04059	23.8908	0.167649	8	1.2144	8.1	0.00542351	0.147929	4.17788e-05	I	0.255861	湖南省	1	0.16486	0.0271926	1
917	2018	50	0.01168	0.523258	0.112986	0.0015857	-0.0339562	23.8704	0.202394	8	1.29034	8.1	0.0281334	0.153219	0	I	0.117532	湖南省	1	0.0015857	2.51445e-06	1
917	2019	33.33	0.013415	0.451876	0.154158	0.219697	-0.0240151	23.8323	-0.326684	9	1.56908	8.74	0.077925	0.188619	0.0588271	I	0.317281	湖南省	1	0.16087	0.0482668	1
917	2020	37.5	-0.065602	0.4401	0.186946	0.467819	-0.105609	23.7574	-0.160672	8	1.58758	10.08	0.00752863	0.192885	0.0688556	I	0.598243	湖南省	1	0.405794	0.218854	1
917	2021	33.33	0.033168	0.388608	0.127759	0.467819	-0.0244684	23.6673	-0.269406	9	1.29622	9	0.0334596	0.174994	0.0927414	I	0.620376	湖南省	1	0.413716	0.218854	1
917	2022	33.33	0.024467	0.357911	0.14362	0.467819	0.000716423	23.5946	-0.141485	9	1.36149	11.8	-0.00883494	0.151582	0.0698221	I	0.593199	湖南省	1	0.411078	0.218854	1
919	2013	33.33	0.057519	0.220899	0.095805	0.0286238	0.0702806	21.9185	0.130494	9	3.03238	13.59	0.0820749	0.171947	0.026621	C	0.314554	江苏省	1	0.00200271	0.000819319	0
919	2014	33.33	0.067683	0.240527	0.097336	0.0650211	0.0719682	22.0104	0.063794	9	2.62584	12.16	0.0827923	0.201226	0.0487412	C	0.265725	江苏省	1	0.0162799	0.00422774	0
919	2015	33.33	0.068049	0.240434	0.097463	0.0525575	0.0656896	22.0714	0.162137	9	2.69235	13.34	0.055178	0.215612	0.0335503	C	0.23389	江苏省	1	0.0190072	0.00276229	0
919	2016	33.33	0.057631	0.208638	0.087696	0.0292977	0.0708088	22.0734	0.110908	9	3.12288	11.33	0.024923	0.178904	0.0107565	C	0.225293	江苏省	1	0.0185411	0.000858353	0
919	2017	33.33	0.044836	0.208222	0.098499	0.0347562	0.0510073	22.0731	-0.108097	9	3.04398	8.1	0.114885	0.172303	0.0173084	C	0.270056	江苏省	1	0.0174478	0.00120799	0
919	2018	33.33	0.074359	0.164455	0.093944	0.0170338	0.0574524	22.0804	-0.091714	9	3.69814	8.1	0.111669	0.164455	0.0135005	C	0.265569	江苏省	1	0.00353338	0.000290151	0
919	2019	42.86	0.04417	0.176422	0.107643	0.0334877	0.0313486	22.1484	-0.125612	7	3.31585	8.74	0.112027	0.176422	0.0265204	C	0.386023	江苏省	1	0.00696732	0.00112142	0
919	2020	33.33	0.021864	0.198532	0.105687	0.00508482	0.0349681	22.1781	-0.012303	9	2.56036	10.08	0.0727114	0.198532	0.000321227	C	0.31224	江苏省	1	0.0047636	2.58554e-05	0
919	2021	37.5	0.034386	0.205298	0.101465	0.00461183	0.0443438	22.2156	0.121827	8	2.67402	9	0.0656583	0.201684	0.000281271	C	0.342263	江苏省	1	0.00433056	2.1269e-05	0
919	2022	33.33	0.025062	0.201679	0.111375	0.0226369	0.0322601	22.2369	-0.049056	9	3.04263	11.8	0.0573565	0.201017	0.0203266	C	0.351694	江苏省	1	0.00231033	0.000512429	0
923	2013	33.33	0.002685	0.657874	0.118439	0.0564466	-0.0337829	21.1468	-0.125179	9	0.975871	13.59	-0.108906	0.453487	0	C	0.149537	河北省	1	0.0564466	0.00318622	0
923	2014	33.33	-0.049184	0.693266	0.177351	0.0692771	-0.0989177	21.1053	-0.346326	9	0.848608	12.16	-0.0176939	0.497524	0	C	0.123815	河北省	1	0.0692771	0.00479931	0
923	2015	33.33	0.000478	0.711657	0.170828	0.0426468	-0.0273069	21.1023	0.046182	7	0.814468	13.34	-0.0576194	0.532687	0	C	0.0774579	河北省	1	0.0426468	0.00181875	0
923	2016	33.33	0.001484	0.710503	0.151445	0.0187058	-0.0857189	21.0662	0.02375	9	0.844118	11.33	0.105349	0.5619	0	C	0.11484	河北省	1	0.0187058	0.000349908	0
923	2017	33.33	0.033016	0.347239	0.087793	0.0443467	0.0526398	23.3318	1.76573	9	2.37839	8.1	0.0919759	0.24688	0	C	0.360916	河北省	1	0.0443467	0.00196663	0
923	2018	33.33	0.017143	0.32462	0.077932	0	0.0287702	23.2396	-0.079466	9	2.4684	8.1	0.0493349	0.253088	0	B	0.234805	河北省	1	0	0	0
923	2019	37.5	0.058071	0.264815	0.079009	0.0309236	0.0810988	23.2761	0.166526	8	4.56128	8.74	0.0733541	0.23173	0	B	0.226777	河北省	1	0.0309236	0.000956271	0
923	2020	33.33	0.112161	0.266362	0.094542	0.0284716	0.155375	23.3206	0.02332	9	5.47088	10.08	0.179669	0.241827	0	B	0.30075	河北省	1	0.0284716	0.000810633	0
923	2021	33.33	0.144605	0.231548	0.070281	0.0265218	0.19345	23.361	0.106444	9	7.58491	9	0.205813	0.231407	0	B	0.375721	河北省	1	0.0265218	0.000703407	0
923	2022	33.33	0.062646	0.227593	0.09454	0.0233315	0.0813208	23.4602	-0.230526	9	7.90766	11.8	0.0500169	0.227464	0	B	0.336134	河北省	1	0.0233315	0.000544357	0
929	2013	33.33	0.032276	0.293266	0.072004	0.0801625	0.0278092	21.0873	0.087255	9	2.63646	13.59	0.08056	0.168886	0.0801625	C	0.415848	甘肃省	0	0	0.00642603	1
929	2014	33.33	0.069556	0.277911	0.089711	0.111872	0.0441704	21.147	-0.103601	9	2.76044	12.16	0.0807931	0.16663	0.111872	C	0.484424	甘肃省	0	0	0.0125154	1
929	2015	33.33	0.04903	0.259101	0.08757	0.0921752	0.0174715	21.189	-0.117935	9	2.93739	13.34	0.0249018	0.159303	0.0921752	C	0.505038	甘肃省	0	0	0.00849626	1
929	2016	33.33	-0.016836	0.241178	0.080648	0.166104	-0.000262938	21.1432	-0.034768	9	3.17004	11.33	0.0693134	0.169554	0.166104	C	0.543978	甘肃省	0	0	0.0275906	1
929	2017	33.33	0.008623	0.211946	0.061743	0.181542	0.00558812	21.1057	-0.120081	9	3.66321	8.1	0.0186266	0.151914	0.181542	C	0.568187	甘肃省	0	0	0.0329575	1
929	2018	33.33	-0.04771	0.209066	0.075845	0.129778	0.0107024	21.0435	-0.146816	9	3.63436	8.1	0.0225065	0.140097	0.129778	C	0.550185	甘肃省	0	0	0.0168424	1
929	2019	33.33	0.00186	0.204043	0.079678	0.103543	-0.0121689	21.0395	-0.104457	9	3.84741	8.74	-0.0104414	0.136257	0.10209	C	0.533998	甘肃省	0	0.00145322	0.0107211	1
929	2020	33.33	-0.039834	0.198293	0.110315	0.114386	-0.0356017	20.9838	-0.326788	9	3.91777	10.08	-0.0199897	0.12123	0.114386	C	0.581167	甘肃省	0	0	0.0130842	1
929	2021	33.33	0.018252	0.181805	0.118347	0.114852	-0.0350686	20.986	0.006241	9	4.37782	9	-0.129292	0.140233	0.114852	C	0.58633	甘肃省	0	0	0.0131909	1
929	2022	33.33	-0.034523	0.174087	0.11538	0.143786	-0.0224356	20.9357	-0.13628	9	3.14885	11.8	0.0229772	0.15708	0.143786	C	0.408058	甘肃省	0	0	0.0206744	1
930	2013	33.33	0.007704	0.52781	0.038765	8.49396e-05	-0.0225561	22.6029	-0.050516	9	0.633631	13.59	0.112604	0.117575	8.49396e-05	C	0.0390542	安徽省	1	0	7.21473e-09	1
930	2014	33.33	0.004602	0.547832	0.040024	0.00569622	-0.00905953	22.6496	-0.025432	9	0.727614	12.16	0.0301239	0.138998	0	C	0.0471414	安徽省	1	0.00569622	3.2447e-05	1
930	2015	33.33	-0.210294	0.721373	0.051122	0.00692255	-0.210679	22.4546	-0.097287	9	0.612186	13.34	-0.0202139	0.185747	0	C	0.102007	安徽省	1	0.00692255	4.79217e-05	1
930	2016	33.33	0.024515	0.686142	0.060434	0.00820892	-0.0127307	22.4161	-0.13224	9	0.600311	11.33	0.144374	0.225295	0.00101482	C	0.12087	安徽省	1	0.0071941	6.73864e-05	1
930	2017	33.33	0.041919	0.670688	0.047444	0.00657238	0.0266177	22.5076	0.120024	9	0.583599	8.1	0.125537	0.201155	7.45078e-06	C	0.0997152	安徽省	1	0.00656493	4.31962e-05	1
930	2018	33.33	0.025502	0.524544	0.042267	1.19738e-05	0.0331495	23.7333	1.76573	9	0.959373	8.1	-0.0455111	0.23846	1.19738e-05	C	0.0380989	安徽省	1	0	1.43373e-10	1
930	2019	33.33	0.032574	0.405316	0.035323	0.00538466	0.0362693	23.5657	0.099866	9	1.02853	8.74	0.212726	0.230105	4.14954e-05	C	0.0461711	安徽省	1	0.00534316	2.89945e-05	1
930	2020	37.5	0.030667	0.472684	0.029221	0.00383331	0.0401077	23.7429	0.022463	8	1.062	10.08	-0.129292	0.139264	0	C	0.0361663	安徽省	1	0.00383331	1.46943e-05	1
930	2021	33.33	0.06273	0.348986	0.025323	0.00510706	0.0739075	23.6171	0.17877	9	1.36559	9	0.246027	0.167494	0.000102842	C	0.0667886	安徽省	1	0.00500421	2.6082e-05	1
930	2022	37.5	0.058614	0.308768	0.030601	0.00512503	0.074444	23.6192	-0.151288	8	1.48619	11.8	0.0391398	0.136373	0.000211249	C	0.0610807	安徽省	1	0.00491378	2.62659e-05	1
936	2013	33.33	0.020344	0.309651	0.010409	0.0987526	0.00319987	21.7723	-0.164981	9	1.55359	13.59	0.0398484	0.178299	0.00287335	C	0.279652	江苏省	0	0.0958792	0.00975207	0
936	2014	33.33	0.019124	0.32066	0.01115	0.433773	0.0122077	21.9698	-0.06654	9	1.6006	12.16	-0.0526675	0.182656	0.00211704	C	0.549612	江苏省	0	0.431656	0.188159	0
936	2015	33.33	0.024452	0.247215	0.024215	0.432791	0.0155845	22.0838	-0.025781	9	2.16051	13.34	0.0254037	0.116384	0.00487653	C	0.544417	江苏省	0	0.427914	0.187308	0
936	2016	33.33	0.070013	0.430175	0.065649	0.467819	0.00181488	22.8933	0.055822	9	2.26085	11.33	0.0265696	0.191609	0.0241274	C	0.72599	江苏省	0	0.562118	0.218854	0
936	2017	33.33	0.018467	0.578474	0.04047	0.467819	-0.00292933	23.1329	0.337392	9	1.83056	8.1	0.000854148	0.220859	0.0187409	C	0.662218	江苏省	0	0.564255	0.218854	0
936	2018	33.33	0.028132	0.585056	0.04594	0.0333075	-0.0384318	23.2115	0.031595	9	1.34351	8.1	-0.0163177	0.243153	0.0333075	C	0.128325	江苏省	0	0	0.00110939	0
936	2019	33.33	0.046953	0.553308	0.060062	0.459583	-0.0226216	23.3013	0.086857	9	3.38534	8.74	0.0378747	0.301794	0.459583	C	0.533385	江苏省	0	0	0.211217	0
936	2020	37.5	-0.033193	0.443624	0.061185	0.207045	-0.0150242	22.8837	-0.260856	8	1.3799	10.08	0.0163251	0.0811198	0.207045	C	0.466101	江苏省	0	0	0.0428678	0
936	2021	42.86	0.054518	0.236955	0.019033	0.112291	0.0277285	22.6288	0.026516	7	1.27108	9	-0.00600234	0.0761838	0.112291	C	0.200943	江苏省	0	0	0.0126093	0
936	2022	42.86	0.03508	0.209756	0.018255	0.0639051	0.0382781	22.5777	0.210676	7	1.22177	11.8	0.00213187	0.0435554	0.0639051	C	0.165779	江苏省	0	0	0.00408386	0
937	2013	33.33	0.027308	0.560152	0.123037	0	0.0385457	24.4393	-0.14095	9	0.895531	13.59	0.132454	0.249273	0	B	0.0896805	河北省	1	0	0	0
937	2014	33.33	-0.003922	0.502378	0.132172	0.0123137	-0.00343516	24.4543	-0.293293	9	1.07912	12.16	0.0467862	0.226761	0	B	0.102452	河北省	1	0.0123137	0.000151627	0
937	2015	33.33	0.007453	0.509582	0.15458	0.0126208	-0.0435669	24.4297	-0.313298	9	0.968086	13.34	0.025812	0.226802	0	B	0.125107	河北省	1	0.0126208	0.000159285	0
937	2016	33.33	0.003672	0.538275	0.103814	0.0118063	0.00761228	24.4964	0.087632	9	1.02301	11.33	-0.00560831	0.222319	0	B	0.106096	河北省	1	0.0118063	0.000139388	0
937	2017	33.33	0.023801	0.545199	0.092564	0.0112229	0.0386181	24.5471	0.494739	9	1.2304	8.1	0.0925509	0.220329	0	B	0.141631	河北省	1	0.0112229	0.000125953	0
937	2018	36.36	0.022924	0.528507	0.098109	0	0.0379264	24.5468	0.052825	11	1.2844	8.1	0.0678236	0.18822	0	B	0.157767	河北省	1	0	0	0
937	2019	36.36	0.026467	0.49565	0.086993	0.00499208	0.0432079	24.5401	0.013125	11	1.39115	8.74	0.0761613	0.185584	0	B	0.250283	河北省	1	0.00499208	2.49209e-05	0
937	2020	36.36	0.023024	0.53983	0.090819	0.00455843	0.0351665	24.6375	-0.050483	11	0.842884	10.08	0.132503	0.201438	0	B	0.298611	河北省	1	0.00455843	2.07793e-05	0
937	2021	36.36	0.07033	0.509669	0.058159	0.00608749	0.0930453	24.634	0.522304	11	0.789637	9	0.100503	0.227508	0.00160202	B	0.249172	河北省	1	0.00448547	3.70576e-05	0
937	2022	36.36	0.101396	0.51576	0.049299	0.00386661	0.140395	24.6646	0.146769	11	0.835921	11.8	0.106913	0.255456	0	B	0.211801	河北省	1	0.00386661	1.49507e-05	0
938	2013	42.86	0.043587	0.597856	0.009334	0.111743	0.0516374	21.8932	0.30399	7	1.21423	13.59	0.0384355	0.551014	0	C	0.257292	北京	1	0.111743	0.0124865	0
938	2014	42.86	0.03688	0.550677	0.0106	0.300092	0.0332686	22.2644	0.308083	7	1.21905	12.16	0.0258709	0.486179	0	C	0.439701	北京	1	0.300092	0.0900551	0
938	2015	42.86	0.032235	0.57221	0.011667	0.30635	0.0282845	22.5612	0.197847	7	1.19001	13.34	0.014829	0.5369	0	C	0.430857	北京	1	0.30635	0.0938503	0
938	2016	50	0.032167	0.269895	0.093805	0.0229712	0.00888425	24.337	1.07565	6	1.7738	11.33	0.0352601	0.266987	0	C	0.131758	北京	1	0.0229712	0.000527677	0
938	2017	50	0.061793	0.321422	0.094715	0.0154245	0.0609993	24.4745	0.410013	6	1.67405	8.1	0.00698655	0.237043	4.95853e-05	C	0.111798	北京	1	0.015375	0.000237916	0
938	2018	57.14	0.060405	0.372128	0.014205	0.0062814	0.0602205	24.6061	0.236358	7	1.63989	8.1	0.100278	0.303691	0.000854166	C	0.127239	北京	1	0.00542723	3.94559e-05	0
938	2019	42.86	0.056169	0.408855	0.014058	0.0188701	0.0615934	24.7258	0.119929	7	1.51179	8.74	0.0310364	0.317008	0.0142225	C	0.198947	北京	1	0.00464762	0.00035608	0
938	2020	42.86	0.055129	0.419034	0.01271	0.0418095	0.0643137	24.798	0.103622	7	1.5105	10.08	0.0861345	0.365132	0.0360403	C	0.194401	北京	1	0.00576918	0.00174803	0
938	2021	42.86	0.057088	0.463081	0.013694	0.0205642	0.0611942	24.9194	0.132864	7	1.53288	9	-0.0328187	0.390623	0.0171862	C	0.155446	北京	1	0.00337792	0.000422885	0
938	2022	42.86	0.050519	0.489248	0.01302	0.022123	0.0554619	25.0282	0.094919	7	1.52187	11.8	0.0542581	0.420978	0.0192896	C	0.166187	北京	0	0.00283336	0.000489426	0
948	2013	36.36	0.001671	0.45188	0.117664	0.0095794	-0.00643332	21.6661	0.180462	11	1.59778	13.59	0.0521	0.298411	6.7114e-06	I	0.323743	云南省	1	0.00957269	9.17648e-05	1
948	2014	36.36	0.003718	0.456446	0.150249	0.0479604	-0.0101854	21.6812	-0.151872	11	1.58749	12.16	-0.0108367	0.342435	2.90456e-06	I	0.364612	云南省	1	0.0479575	0.0023002	1
948	2015	44.44	0.007448	0.450751	0.143118	0.0514026	-0.000576828	21.6817	0.169128	9	1.83918	13.34	0.0280398	0.27106	0	I	0.406384	云南省	1	0.0514026	0.00264223	1
948	2016	44.44	0.008537	0.44657	0.145655	0.0639185	0.000638495	21.6881	0.00926	9	1.61862	11.33	0.0264003	0.260445	0	I	0.380816	云南省	1	0.0639185	0.00408558	1
948	2017	44.44	0.007876	0.474206	0.1445	0.0728397	0.00629715	21.744	0.073221	9	1.51245	8.1	-0.0202313	0.289504	0	I	0.331772	云南省	1	0.0728397	0.00530562	1
948	2018	40	0.031895	0.42717	0.044227	0.0275469	0.0150141	21.8537	0.200359	10	1.87402	8.1	0.0171204	0.295698	0	I	0.403713	云南省	1	0.0275469	0.000758832	1
948	2019	37.5	0.020682	0.541897	0.041776	0.0195664	0.0205968	22.1186	0.188346	8	1.55253	8.74	-0.0342909	0.37003	0	I	0.330692	云南省	1	0.0195664	0.000382844	1
948	2020	33.33	0.027654	0.511581	0.034131	0.01737	0.0290395	22.2994	0.283369	9	1.66307	10.08	0.0519324	0.45009	0.00144735	I	0.359302	云南省	1	0.0159227	0.000301717	1
948	2021	37.5	0.016698	0.667141	0.029746	0.0107766	0.016624	22.6925	0.31921	8	1.35574	9	-0.0213792	0.562487	0	I	0.289408	云南省	1	0.0107766	0.000116134	1
948	2022	33.33	0.015461	0.748445	0.024593	0.00779469	0.0143852	23.0138	0.531822	9	1.31703	11.8	0.0143446	0.629281	0	I	0.259517	云南省	1	0.00779469	6.07572e-05	1
949	2013	33.33	0.007039	0.59784	0.03919	0	0.00912093	22.1836	-0.041401	9	0.984604	13.59	-0.0535338	0.130174	0	C	0.0683348	河南省	1	0	0	1
949	2014	33.33	0.020266	0.460909	0.048236	0.00248404	0.0196795	22.2203	-0.131107	9	0.886484	12.16	0.12507	0.120963	0	C	0.0965075	河南省	1	0.00248404	6.17045e-06	1
949	2015	33.33	0.027762	0.494523	0.051006	0.00222976	0.0283445	22.3283	0.079363	9	1.66728	13.34	0.0674375	0.147457	0	C	0.124124	河南省	1	0.00222976	4.97181e-06	1
949	2016	33.33	0.02016	0.372869	0.051475	0.00248954	0.0244378	22.4632	0.199627	9	1.42927	11.33	0.107606	0.127272	0	C	0.139389	河南省	1	0.00248954	6.19779e-06	1
949	2017	33.33	0.004727	0.449672	0.051851	0.00204974	0.0110603	22.5919	0.116643	9	1.53283	8.1	-0.0346093	0.12315	0	C	0.0720264	河南省	1	0.00204974	4.20143e-06	1
949	2018	33.33	0.0144	0.534569	0.040977	0.000161916	0.0169916	22.7873	0.094163	9	1.05329	8.1	0.0035628	0.170413	0	C	0.0749477	河南省	1	0.000161916	2.62167e-08	1
949	2019	33.33	0.015964	0.535458	0.054235	6.99499e-05	0.0210355	22.8189	0.068971	9	1.19506	8.74	0.0329271	0.120981	0	C	0.0682546	河南省	1	6.99499e-05	4.89299e-09	1
949	2020	33.33	0.009515	0.561765	0.059812	3.35195e-06	0.0120778	22.8961	-0.0682	9	1.254	10.08	0.0116029	0.0991229	0	C	0.103827	河南省	1	3.35195e-06	1.12356e-11	1
949	2021	33.33	0.121379	0.448367	0.049413	0.0489068	0.166182	23.1433	0.952525	9	1.7098	9	0.177367	0.12891	0.0489068	C	0.194959	河南省	1	0	0.00239187	1
949	2022	37.5	-0.038861	0.507378	0.080797	0.00179043	-0.0566815	23.1379	-0.167733	8	1.2042	11.8	-0.00921604	0.129198	0.00179043	C	0.118246	河南省	1	0	3.20564e-06	1
952	2013	50	-0.003194	0.526338	0.175863	0	-0.0545788	21.1627	0.235754	10	0.653939	13.59	0.0613203	0.344787	0	C	0.071554	湖北省	1	0	0	1
952	2014	57.14	-0.145085	0.680596	0.261233	0.00640347	-0.143383	21.1823	-0.002509	7	0.688766	12.16	-0.0472007	0.360846	0	C	0.129491	湖北省	1	0.00640347	4.10044e-05	1
952	2015	33.33	0.011363	0.682942	0.168991	0.00625234	0.013309	21.2061	0.153332	9	0.771394	13.34	-0.0205747	0.364727	0	C	0.106164	湖北省	1	0.00625234	3.90917e-05	1
952	2016	37.5	0.08894	0.596556	0.18379	0.00445565	0.0970258	21.2142	0.275483	8	0.523609	11.33	0.102256	0.286298	0	C	0.0759031	湖北省	1	0.00445565	1.98528e-05	1
952	2017	33.33	0.064594	0.533928	0.194906	0.00443393	0.0822548	21.2191	0.121491	9	0.551337	8.1	0.108917	0.21029	0	C	0.0902101	湖北省	1	0.00443393	1.96598e-05	1
952	2018	42.86	0.10241	0.479735	0.13539	0	0.124576	21.2499	0.052741	7	0.643663	8.1	0.13668	0.153787	0	C	0.102494	湖北省	1	0	0	1
952	2019	42.86	0.047089	0.454122	0.172837	0.00412112	0.0559013	21.2923	-0.133309	7	0.733041	8.74	0.0816302	0.116449	0	C	0.108085	湖北省	1	0.00412112	1.69837e-05	1
952	2020	42.86	0.035515	0.310062	0.159855	0.00367781	0.0302503	21.4061	-0.05903	7	1.52484	10.08	0.0603108	0.156566	0	C	0.18065	湖北省	1	0.00367781	1.35263e-05	1
952	2021	33.33	0.051642	0.29191	0.1362	0.00355313	0.0569222	21.4406	0.141541	9	1.31219	9	0.0370479	0.11075	0	C	0.146719	湖北省	1	0.00355313	1.26247e-05	1
952	2022	33.33	0.019326	0.395798	0.145868	0.0029485	0.0238213	21.6271	0.015364	9	1.53737	11.8	0.0182578	0.151902	0	C	0.177652	湖北省	1	0.0029485	8.69364e-06	1
957	2013	42.86	0.031562	0.754826	0.04694	0	0.0279399	21.9036	0.121437	7	1.06906	13.59	0.0800441	0.594473	0	C	0.250852	山东省	1	0	0	0
957	2014	50	0.068269	0.746473	0.045937	0.000238942	0.022087	22.1647	0.12288	8	0.984766	12.16	0.0558172	0.615879	0	C	0.280368	山东省	1	0.000238942	5.70934e-08	0
957	2015	44.44	0.056258	0.696445	0.040679	0.00146228	0.0680624	22.6776	0.969551	9	1.26613	13.34	-0.0857097	0.629281	0	C	0.188617	山东省	1	0.00146228	2.13826e-06	0
957	2016	33.33	0.072445	0.680101	0.03235	0.00893199	0.105681	22.8129	0.301268	9	1.32123	11.33	-0.00204657	0.629281	0	C	0.171778	山东省	1	0.00893199	7.97804e-05	0
957	2017	33.33	0.015384	0.775891	0.038573	0.00577044	0.0174274	23.2431	-0.15184	9	1.30278	8.1	-0.0761951	0.623033	0	C	0.136559	山东省	1	0.00577044	3.3298e-05	0
957	2018	37.5	0.002986	0.778635	0.023358	0.00119787	0.00734494	23.2286	-0.225813	8	1.37762	8.1	-0.0610027	0.530698	0	C	0.156474	山东省	1	0.00119787	1.4349e-06	0
957	2019	33.33	0.00274	0.773103	0.021866	0.00120017	0.00177752	23.214	0.10902	9	1.27243	8.74	0.0857568	0.560329	0	C	0.163419	山东省	1	0.00120017	1.4404e-06	0
957	2020	37.5	0.002243	0.735704	0.041749	0.0013353	0.00197647	23.0734	-0.346178	8	1.36675	10.08	0.0277701	0.524754	0	C	0.142732	山东省	1	0.0013353	1.78302e-06	0
957	2021	37.5	-0.02223	0.740854	0.037722	0.00136892	-0.0311461	23.0133	0.04062	8	1.16256	9	0.0922112	0.547789	0	C	0.173505	山东省	1	0.00136892	1.87395e-06	0
957	2022	37.5	0.010496	0.715775	0.039486	0.00139555	0.00643513	22.9606	0.150339	8	1.1865	11.8	0.124752	0.59609	0	C	0.222919	山东省	1	0.00139555	1.94756e-06	0
959	2013	36.36	-0.021678	0.52718	0.014885	0.000804681	-0.0410062	23.4815	-0.084446	11	0.985915	13.59	0.0246968	0.392704	0.000804681	C	0.0421232	北京	1	0	6.47511e-07	0
959	2014	36.36	-0.000464	0.611595	0.029247	0.101612	-0.00390226	24.8431	1.59295	11	0.228185	12.16	0.0504616	0.458883	0	C	0.110512	北京	1	0.101612	0.010325	0
959	2015	40	-0.022186	0.654512	0.039423	0.111623	-0.0292446	24.921	-0.256075	10	0.168847	13.34	0.0112964	0.404289	0	C	0.118461	北京	1	0.111623	0.0124598	0
959	2016	36.36	0.003708	0.736019	0.024041	0.0706141	0.00297123	25.5691	1.34545	11	0.265076	11.33	0.0617976	0.302876	0	C	0.0857325	北京	1	0.0706141	0.00498635	0
959	2017	50	0.023162	0.727808	0.015937	0.0651432	0.0226934	25.6223	0.439655	10	0.339857	8.1	0.0695709	0.319677	0	C	0.0934758	北京	1	0.0651432	0.00424364	0
959	2018	55.56	0.024657	0.730785	0.014846	0	0.0224621	25.6293	0.091726	9	0.3176	8.1	0.0922192	0.300377	0	C	0.0358315	北京	1	0	0	0
959	2019	55.56	0.012408	0.719185	0.012473	0.0308233	0.0128332	25.6747	0.051307	9	0.316521	8.74	0.0234746	0.274994	0	C	0.0624586	北京	1	0.0308233	0.000950076	0
959	2020	55.56	0.016701	0.731025	0.012213	0.0019135	0.0179428	25.6956	0.156175	9	0.389201	10.08	0.0711704	0.328407	0	C	0.0455341	北京	1	0.0019135	3.66148e-06	0
959	2021	55.56	0.056562	0.665948	0.009698	0.00179946	0.0668781	25.7151	0.676454	9	0.468196	9	0.102191	0.326828	0	C	0.0716648	北京	1	0.00179946	3.23804e-06	0
959	2022	55.56	0.010543	0.65027	0.01076	0.00162576	0.0128121	25.6873	-0.118569	9	0.452048	11.8	0.0701543	0.341462	0	C	0.067774	北京	1	0.00162576	2.64311e-06	0
960	2013	40	-0.060438	0.688592	0.028836	0.000581848	-0.0746842	23.8438	0.347504	10	0.759662	13.59	0.0963957	0.0614912	0.000581848	C	0.101635	云南省	1	0	3.38547e-07	1
960	2014	36.36	0.001655	0.684656	0.021895	0.000451435	-0.00614396	23.8404	0.192132	11	0.810646	12.16	0.0766453	0.121564	0.000451435	C	0.0539727	云南省	1	0	2.03793e-07	1
960	2015	36.36	-0.064247	0.684501	0.039459	0.00648552	-0.0537868	24.041	0.189241	11	0.591197	13.34	0.0735838	0.122134	0.000336538	C	0.109257	云南省	1	0.00614898	4.2062e-05	1
960	2016	40	0.008013	0.685282	0.025763	0.00596193	0.0175157	24.0705	0.075609	10	0.569229	11.33	0.0632579	0.129559	0.00018795	C	0.0991342	云南省	1	0.00577398	3.55447e-05	1
960	2017	40	0.029298	0.608614	0.033192	0.0064865	0.040786	24.1427	0.029349	10	0.677623	8.1	0.0751139	0.129567	0.000397247	C	0.139094	云南省	1	0.00608925	4.20746e-05	1
960	2018	40	0.032787	0.586543	0.024544	0.00231693	0.0365875	24.257	0.150854	10	0.807152	8.1	0.0743659	0.139217	0.00106874	C	0.157286	云南省	1	0.00124819	5.36817e-06	1
960	2019	44.44	0.031565	0.608441	0.028295	0.00376373	0.0388832	24.2825	0.082982	9	0.619172	8.74	0.0597905	0.164648	0.000674114	C	0.133534	云南省	1	0.00308961	1.41656e-05	1
960	2020	36.36	0.022924	0.615294	0.026636	0.00251569	0.0270256	24.3465	0.04449	11	0.851576	10.08	0.0544059	0.14015	0.000385294	C	0.12468	云南省	1	0.0021304	6.32871e-06	1
960	2021	44.44	0.074138	0.582178	0.026204	0.00297251	0.09165	24.4364	0.202009	9	1.08703	9	0.071129	0.139742	0.0005496	C	0.114608	云南省	1	0.00242291	8.83583e-06	1
960	2022	37.5	0.042818	0.52763	0.022081	0.00713921	0.0491832	24.3252	-0.034293	8	1.14702	11.8	0.137654	0.11919	0.00183939	C	0.0706809	云南省	1	0.00529982	5.09684e-05	1
963	2013	33.33	0.097435	0.607066	0.030174	0.00179496	0.120525	22.761	0.146699	9	1.32559	13.59	0.0621597	0.38944	0	F	0.113888	浙江省	0	0.00179496	3.22187e-06	0
963	2014	33.33	0.104667	0.720374	0.032632	0.0106825	0.128428	22.9213	0.133353	9	1.10959	12.16	0.0822514	0.467929	0	F	0.122323	浙江省	0	0.0106825	0.000114116	0
963	2015	33.33	0.100915	0.715924	0.033231	0.00907831	0.121073	23.1584	0.146722	9	1.30771	13.34	0.0576794	0.385486	0	F	0.139299	浙江省	0	0.00907831	8.24158e-05	0
963	2016	33.33	0.10621	0.471388	0.029918	0.00725783	0.127506	23.3944	0.168096	9	2.02508	11.33	0.093174	0.366773	0	F	0.191367	浙江省	0	0.00725783	5.26761e-05	0
963	2017	33.33	0.118109	0.449002	0.038372	0.0072878	0.146232	23.495	0.096619	9	2.09287	8.1	0.103904	0.363432	0	F	0.16403	浙江省	0	0.0072878	5.31121e-05	0
963	2018	33.33	0.124636	0.457494	0.025606	0.00124065	0.150568	23.6791	0.101738	9	1.76563	8.1	0.106128	0.371	0	F	0.128392	浙江省	0	0.00124065	1.53921e-06	0
963	2019	33.33	0.136294	0.400548	0.030899	0.0122707	0.159482	23.7896	0.155962	10	1.63588	8.74	0.0932585	0.320936	0	F	0.124251	浙江省	0	0.0122707	0.00015057	0
963	2020	33.33	0.12023	0.372787	0.029651	0.0100509	0.144342	23.9097	-0.049728	10	1.69753	10.08	0.140961	0.305172	0	F	0.142369	浙江省	0	0.0100509	0.000101021	0
963	2021	33.33	0.086627	0.37246	0.033762	0.0100897	0.10737	24.019	0.026133	9	1.67141	9	0.117414	0.312405	0	F	0.159491	浙江省	0	0.0100897	0.000101802	0
963	2022	33.33	0.081194	0.385217	0.033111	0.0129669	0.098067	24.1634	0.091174	9	1.73035	11.8	0.0763605	0.316392	0.000958812	F	0.140134	浙江省	0	0.0120081	0.000168141	0
966	2013	33.33	0.032121	0.801721	0.010608	0.0159204	0.0783284	23.1359	0.055357	9	0.339861	13.59	0.179563	0.231942	0	D	0.0241982	湖北省	1	0.0159204	0.000253461	1
966	2014	33.33	0.075941	0.756603	0.01221	0.0709063	0.0883131	23.0644	-0.129291	9	0.248691	12.16	0.200643	0.156333	0	D	0.0758494	湖北省	1	0.0709063	0.0050277	1
966	2015	33.33	0.099407	0.640998	0.0118	0.0748601	0.113837	22.9832	-0.071948	9	0.290787	13.34	0.246027	0.178207	0	D	0.0842598	湖北省	1	0.0748601	0.00560404	1
966	2016	33.33	0.04322	0.602911	0.01343	0.0777365	0.0573697	22.9409	-0.121472	9	0.252935	11.33	0.0828352	0.181484	0	D	0.0806016	湖北省	1	0.0777365	0.00604296	1
966	2017	33.33	-0.013011	0.63537	0.013037	0.0757665	-0.0193611	22.9594	0.016054	9	0.296929	8.1	0.0613905	0.137492	0	D	0.0940026	湖北省	1	0.0757665	0.00574056	1
966	2018	33.33	0.023032	0.619246	0.012861	0.0132069	0.0279378	22.96	0.201042	9	0.373392	8.1	0.0966335	0.140603	0	D	0.0289991	湖北省	1	0.0132069	0.000174422	1
966	2019	37.5	0.060682	0.546505	0.010783	0.107169	0.0854852	22.9999	0.122448	8	0.361285	8.74	0.169624	0.174975	0	D	0.12304	湖北省	1	0.107169	0.0114853	1
966	2020	33.33	0.036695	0.546645	0.015011	0.0805782	0.0369795	22.9942	-0.223178	9	0.450903	10.08	0.0596352	0.195343	0	D	0.0933503	湖北省	1	0.0805782	0.00649285	1
966	2021	33.33	-0.00141	0.591494	0.008253	0.0359507	-0.00706703	23.8741	1.12577	9	0.464921	9	0.0280804	0.156228	0	D	0.086446	湖北省	1	0.0359507	0.00129246	1
966	2022	33.33	0.003867	0.680453	0.008253	0.00495825	0.00767863	24.1519	0.205357	9	0.367093	11.8	0.0219246	0.129214	0	D	0.0142106	湖北省	1	0.00495825	2.45843e-05	1
969	2013	33.33	0.008218	0.387118	0.068509	0.00539015	0.00807155	22.7379	0.007788	9	2.07925	13.59	0.0659839	0.223717	0	C	0.136743	北京	1	0.00539015	2.90537e-05	0
969	2014	33.33	-0.024056	0.432293	0.085713	0.00868168	-0.0261814	22.7688	0.079838	9	1.74336	12.16	0.0166874	0.242621	0	C	0.129085	北京	1	0.00868168	7.53715e-05	0
969	2015	33.33	0.013082	0.456296	0.075082	0.0581054	0.0023098	22.8428	-0.09554	9	1.24369	13.34	0.0456269	0.23545	0.000910125	C	0.183003	北京	1	0.0571953	0.00337624	0
969	2016	33.33	0.009966	0.396827	0.102625	0.0314583	-0.00263735	23.0153	0.043243	9	1.39589	11.33	0.0408623	0.205505	0.00104415	C	0.164975	北京	1	0.0304142	0.000989627	0
969	2017	33.33	0.004769	0.419771	0.09758	0.0336646	0.000475015	23.0276	0.188324	9	1.33228	8.1	0.00815722	0.227083	0.00684244	C	0.147517	北京	1	0.0268222	0.0011333	0
969	2018	33.33	-0.034021	0.447671	0.075079	0.00504364	-0.0199663	22.9999	0.084648	9	1.21889	8.1	0.0348205	0.249903	0.00504364	C	0.134718	北京	1	0	2.54383e-05	0
969	2019	33.33	0.021749	0.418859	0.072003	0.0189158	0.00565449	22.9502	-0.054188	9	1.18655	8.74	0.080183	0.263111	0.000431599	C	0.144466	北京	1	0.0184842	0.000357807	0
969	2020	33.33	0.016735	0.392032	0.055807	0.0158753	0.0238456	22.952	0.041616	9	1.36163	10.08	0.0701148	0.265471	0	C	0.191234	北京	1	0.0158753	0.000252026	0
969	2021	33.33	0.025754	0.404743	0.050942	0.014558	0.027414	23.0387	0.259556	9	1.62176	9	0.0614223	0.302789	0	C	0.213474	北京	1	0.014558	0.000211934	0
969	2022	33.33	0.026823	0.42623	0.052855	0.0113098	0.0286094	23.112	0.180895	9	1.67585	11.8	0.0541743	0.339311	0	C	0.214983	北京	1	0.0113098	0.000127912	0
970	2013	37.5	0.072227	0.229329	0.107282	0	0.0827644	22.4108	-0.262508	8	4.24319	13.59	0.0759087	0.208894	0	C	0.386435	北京	1	0	0	0
970	2014	33.33	0.064097	0.188772	0.088821	0.00189738	0.0746437	22.4071	0.06773	9	4.15672	12.16	0.0442926	0.129316	0	C	0.29984	北京	1	0.00189738	3.60003e-06	0
970	2015	33.33	0.062184	0.139321	0.087054	0.00482674	0.0760137	22.3949	-0.098522	9	5.77468	13.34	0.0814735	0.124	0	C	0.321068	北京	1	0.00482674	2.32974e-05	0
970	2016	33.33	0.067622	0.133647	0.085429	0.00444489	0.0860859	22.4442	0.011009	9	5.81776	11.33	0.0619416	0.12387	0	C	0.293498	北京	1	0.00444489	1.9757e-05	0
970	2017	33.33	0.054475	0.173145	0.077207	0.00393132	0.0667939	22.5354	0.100078	9	4.46223	8.1	-0.00466143	0.145181	0	C	0.21644	北京	1	0.00393132	1.54553e-05	0
970	2018	33.33	0.047328	0.167134	0.061841	0.00207852	0.064745	22.5626	0.069129	9	4.57481	8.1	0.0339967	0.12077	0	C	0.164257	北京	1	0.00207852	4.32023e-06	0
970	2019	33.33	0.037906	0.167436	0.067616	0.00710449	0.048127	22.59	-0.031223	9	4.53182	8.74	0.0818196	0.119214	0.000391737	C	0.289257	北京	1	0.00671276	5.04738e-05	0
970	2020	33.33	0.022094	0.227596	0.050989	0.00785156	0.0290668	22.6823	0.153078	9	3.38346	10.08	0.0219396	0.174833	0.000540385	C	0.25215	北京	1	0.00731118	6.1647e-05	0
970	2021	33.33	0.051488	0.360255	0.036674	0.0106239	0.0636828	22.9496	0.536027	9	2.30213	9	-0.0705266	0.245063	0.0047806	C	0.168138	北京	1	0.00584334	0.000112868	0
970	2022	33.33	0.085924	0.349556	0.03551	0.00694199	0.107173	23.184	0.35966	9	2.51346	11.8	-0.0332579	0.169127	0.00235072	C	0.186729	北京	1	0.00459126	4.81912e-05	0
973	2013	33.33	0.020527	0.551685	0.08542	0	0.0224867	22.3537	-0.199538	9	1.73667	13.59	0.0573551	0.216366	0	C	0.111069	广东省	1	0	0	0
973	2014	37.5	0.021406	0.570254	0.090563	0.00177773	0.0120133	22.3747	-0.095309	8	1.68639	12.16	0.0311477	0.267674	0	C	0.0773015	广东省	1	0.00177773	3.16032e-06	0
973	2015	42.86	0.025722	0.519717	0.088935	0.00189961	0.0138205	22.3083	0.056907	7	1.39419	13.34	0.101918	0.274915	0	C	0.0926253	广东省	1	0.00189961	3.60853e-06	0
973	2016	42.86	0.03216	0.497365	0.112616	0.00190267	0.0330007	22.3067	-0.145945	7	1.49206	11.33	0.0632977	0.248161	0	C	0.0752623	广东省	1	0.00190267	3.62013e-06	0
973	2017	42.86	0.021151	0.563213	0.105104	0.00166072	0.0206041	22.4427	0.018731	7	0.965965	8.1	0.125213	0.250119	0	C	0.138935	广东省	1	0.00166072	2.75801e-06	0
973	2018	57.14	0.020706	0.5633	0.062558	0	0.0243433	22.4881	0.123845	5	1.08984	8.1	0.187784	0.356774	0	C	0.18301	广东省	1	0	0	0
973	2019	42.86	0.016647	0.370008	0.06063	0.00138478	0.0240795	22.1421	0.009021	7	1.09773	8.74	-0.0796135	0.145379	0.00138478	C	0.0932968	广东省	1	0	1.91761e-06	0
973	2020	42.86	0.025634	0.314626	0.070676	0.0212814	0.0253533	22.0838	-0.192712	7	1.86946	10.08	0.0966173	0.125794	0.0212814	C	0.128509	广东省	1	0	0.000452899	0
973	2021	42.86	0.040619	0.292897	0.069716	0.0473282	0.038074	22.1015	0.06865	7	2.12939	9	0.0728461	0.125792	0.0445097	C	0.153947	广东省	1	0.00281844	0.00223996	0
973	2022	42.86	0.039835	0.281464	0.071782	0.0311328	0.0385894	22.2358	0.072381	7	2.87493	11.8	0.0385512	0.10888	0.0286686	C	0.245264	广东省	1	0.00246419	0.000969251	0
975	2013	33.33	0.117403	0.0533	0.320567	0	0.0662431	22.2889	1.31765	9	7.10763	13.59	0.0621899	0.0458645	0	B	0.175665	内蒙古自治区	0	0	0	1
975	2014	33.33	0.071366	0.058621	0.267214	0.00242739	0.0772487	22.3214	0.222975	9	5.62039	12.16	0.0376351	0.0586206	0	B	0.138559	内蒙古自治区	0	0.00242739	5.89224e-06	1
975	2015	33.33	0.066163	0.0533	0.247641	0.00244523	0.0743949	22.314	0.006553	9	5.84961	13.34	0.0449561	0.0522958	0	B	0.0800355	内蒙古自治区	0	0.00244523	5.97915e-06	1
975	2016	33.33	0.060238	0.0533	0.27184	0.00245137	0.07066	22.3115	0.042376	9	4.44399	11.33	0.0691657	0.0440368	0	B	0.0726021	内蒙古自治区	0	0.00245137	6.00923e-06	1
975	2017	33.33	0.08009	0.06728	0.147562	0.0025514	0.0925642	22.4116	0.94607	9	9.95388	8.1	0.170124	0.0435554	0	B	0.00949852	内蒙古自治区	0	0.0025514	6.50964e-06	1
975	2018	33.33	0.072114	0.120656	0.058322	0.00438762	0.0886965	23.0919	1.76573	9	3.22122	8.1	0.107667	0.0963651	0.00438762	B	0.0170198	内蒙古自治区	0	0	1.92512e-05	1
975	2019	33.33	0.080386	0.149301	0.049628	0.055814	0.0982707	23.1986	0.066866	9	2.01958	8.74	0.0964355	0.103918	0.053643	B	0.0705099	内蒙古自治区	0	0.00217099	0.0031152	1
975	2020	33.33	0.105845	0.142596	0.032459	0.131012	0.12922	23.281	0.53542	9	3.36052	10.08	0.188018	0.109985	0.126688	B	0.160672	内蒙古自治区	0	0.00432362	0.017164	1
975	2021	33.33	0.089229	0.225598	0.029273	0.140003	0.110048	23.4917	0.143495	9	1.56633	9	0.128203	0.179055	0.137222	B	0.224335	内蒙古自治区	0	0.00278059	0.0196007	1
975	2022	33.33	0.076963	0.215715	0.037084	0.143193	0.0925279	23.5062	-0.072863	9	1.91027	11.8	0.123035	0.153535	0.142308	B	0.240538	内蒙古自治区	0	0.000884769	0.0205043	1
977	2013	33.33	0.042047	0.69029	0.065372	0.0344307	0.0297527	21.9586	0.92773	6	1.11759	13.59	-0.129292	0.152829	0	C	0.110518	山东省	1	0.0344307	0.00118547	0
977	2014	33.33	0.056955	0.6074	0.049285	0.0246331	0.0631498	22.5064	0.729896	6	1.33935	12.16	-0.0742872	0.24932	0	C	0.179965	山东省	1	0.0246331	0.000606788	0
977	2015	33.33	0.05717	0.636561	0.056848	0.0183114	0.0575778	22.7799	0.385453	6	1.29099	13.34	-0.0183781	0.259137	0	C	0.144732	山东省	1	0.0183114	0.000335307	0
977	2016	33.33	0.03123	0.564932	0.044931	0.015471	0.0294219	22.9292	0.251383	6	1.51396	11.33	0.00792867	0.270149	0	C	0.161143	山东省	1	0.015471	0.000239352	0
977	2017	33.33	0.023735	0.592783	0.042066	0.00767387	0.0255653	23.607	1.01205	6	1.56136	8.1	0.014252	0.370063	0	C	0.142441	山东省	1	0.00767387	5.88882e-05	0
977	2018	33.33	0.025444	0.636328	0.012287	0.00400477	0.0271427	23.9658	0.84167	6	1.4911	8.1	0.0519685	0.538158	0	C	0.220209	山东省	1	0.00400477	1.60382e-05	0
977	2019	33.33	0.032486	0.649489	0.015107	0.00337372	0.0297137	24.1046	0.100392	6	1.46459	8.74	0.0294246	0.580491	0	C	0.231387	山东省	1	0.00337372	1.1382e-05	0
977	2020	33.33	0.039375	0.613086	0.01303	0.0992558	0.0422423	24.3693	0.220406	6	1.58303	10.08	0.0608074	0.521611	0.0967529	C	0.363684	山东省	1	0.00250286	0.00985171	0
977	2021	40	0.04393	0.663142	0.010793	0.0106623	0.0435283	24.5564	0.063605	5	1.5268	9	-0.129292	0.531353	0.00865796	C	0.168151	山东省	1	0.00200431	0.000113684	0
977	2022	42.86	0.050122	0.570415	0.010188	0.00297192	0.0519722	24.4372	0.036957	7	2.0157	11.8	0.0438879	0.344075	0.000798799	C	0.222645	山东省	1	0.00217313	8.83234e-06	0
978	2013	33.33	0.000304	0.442821	0.324233	0.0216474	-0.0075224	21.7445	-0.115242	14	0.91197	13.59	0.00994713	0.0877249	0	N	0.11184	广西壮族自治区	1	0.0216474	0.000468612	0
978	2014	33.33	0.009448	0.476624	0.152111	0.0190891	0.0100376	21.8439	1.2313	14	0.773832	12.16	0.0388395	0.0700286	0	N	0.107973	广西壮族自治区	1	0.0190891	0.000364393	0
978	2015	33.33	0.00624	0.439637	0.288231	0.019993	0.00408316	21.7709	-0.489588	14	0.720479	13.34	0.0906346	0.070301	0	N	0.0904135	广西壮族自治区	1	0.019993	0.000399719	0
978	2016	33.33	-0.017529	0.425738	0.31731	0.0187519	-0.0276581	21.7041	-0.027509	14	1.01845	11.33	0.106733	0.0822098	0	N	0.0626897	广西壮族自治区	1	0.0187519	0.000351634	0
978	2017	33.33	0.014412	0.40242	0.311871	0.0184314	0.0161847	21.6891	0.144062	14	0.627817	8.1	0.0680523	0.0947303	0	N	0.0439904	广西壮族自治区	1	0.0184314	0.000339715	0
978	2018	33.33	0.022639	0.449271	0.279789	0.0158933	0.0244841	21.7958	0.030164	14	0.659715	8.1	0.0560763	0.0935399	0	N	0.0550731	广西壮族自治区	1	0.0158933	0.000252597	0
978	2019	33.33	0.008647	0.443426	0.25892	0.020682	0.00968105	21.7779	0.05772	14	0.523959	8.74	0.0657171	0.102003	0	N	0.0377151	广西壮族自治区	1	0.020682	0.000427747	0
978	2020	33.33	-0.111157	0.492191	0.362314	0.0104549	-0.13474	21.704	-0.489588	12	0.7639	10.08	-0.0166761	0.0845235	0	N	0.0300761	广西壮族自治区	1	0.0104549	0.000109304	0
978	2021	33.33	-0.09156	0.561756	0.362314	0.09088	-0.0910255	21.6617	-0.063863	14	0.437687	9	-0.0121795	0.0822131	0	N	0.118005	广西壮族自治区	1	0.09088	0.00825917	0
978	2022	33.33	-0.12861	0.456851	0.362314	0.09655	-0.128688	21.5822	-0.457864	14	0.301832	11.8	-0.0416645	0.0849738	0.000790192	N	0.112963	广西壮族自治区	1	0.0957598	0.0093219	0
983	2013	36.36	0.027593	0.592377	0.093381	0.000901187	0.0349147	24.5554	-0.055354	11	0.673528	13.59	0.0538969	0.269987	0	B	0.0631405	山西省	1	0.000901187	8.12137e-07	1
983	2014	36.36	0.007262	0.611846	0.099495	0.0039396	0.00868784	24.5986	-0.173193	11	0.791531	12.16	0.0193881	0.273327	0	B	0.0674392	山西省	1	0.0039396	1.55204e-05	1
983	2015	40	0.004033	0.636522	0.094806	0.00360203	0.00497646	24.6789	-0.235032	10	0.703554	13.34	0.0180812	0.283854	0	B	0.0791788	山西省	1	0.00360203	1.29747e-05	1
983	2016	33.33	0.008369	0.640298	0.088818	0.00345939	0.0132373	24.7101	0.051059	9	0.643504	11.33	0.0486704	0.299439	0	B	0.0693476	山西省	1	0.00345939	1.19674e-05	1
983	2017	36.36	0.031763	0.633695	0.067289	0.00319204	0.0472381	24.7812	0.461188	11	0.693888	8.1	0.0939346	0.281004	3.26458e-07	B	0.074385	山西省	1	0.00319171	1.01891e-05	1
983	2018	36.36	0.033034	0.640113	0.065198	0.000506699	0.0499098	24.8985	0.12618	11	0.713464	8.1	0.109996	0.333981	8.63903e-07	B	0.0949828	山西省	1	0.000505835	2.56744e-07	1
983	2019	36.36	0.031031	0.644769	0.068575	0.00610428	0.0481834	24.8994	0.021187	11	0.661626	8.74	0.115703	0.363056	1.67371e-05	B	0.113217	山西省	1	0.00608754	3.72622e-05	1
983	2020	36.36	0.031184	0.692119	0.07423	0.0061604	0.045124	24.9804	0.024332	11	0.464786	10.08	0.0742337	0.462472	9.50559e-06	B	0.076781	山西省	1	0.00615089	3.79505e-05	1
983	2021	40	0.065993	0.631337	0.057312	0.00615237	0.103065	24.9788	0.341524	10	0.553832	9	0.156146	0.439683	2.22737e-07	B	0.103796	山西省	1	0.00615215	3.78516e-05	1
983	2022	44.44	0.138228	0.549948	0.054356	0.00686979	0.188697	25.2849	0.439397	9	0.916079	11.8	0.176684	0.406823	3.21244e-08	B	0.190615	山西省	1	0.00686975	4.71939e-05	1
985	2013	33.33	0.016782	0.194188	0.068298	0	0.0183241	20.2358	-0.015417	9	1.56257	13.59	0.0892689	0.194188	0	C	0.0452747	黑龙江省	1	0	0	1
985	2014	42.86	0.021915	0.20966	0.062013	0.000971845	0.0253968	20.2693	0.21053	7	1.81379	12.16	0.17078	0.20966	0	C	0.161266	黑龙江省	1	0.000971845	9.44483e-07	1
985	2015	42.86	-0.027377	0.206367	0.117089	0.001016	-0.0346312	20.2248	-0.445067	7	1.78439	13.34	0.0177718	0.206367	0	C	0.142333	黑龙江省	1	0.001016	1.03226e-06	1
985	2016	42.86	0.050306	0.217935	0.078732	0.000931223	0.055	20.312	0.307663	7	2.2041	11.33	0.132657	0.217935	0	C	0.247003	黑龙江省	1	0.000931223	8.67177e-07	1
985	2017	42.86	0.068739	0.20967	0.054806	0.000881013	0.0805323	20.3674	0.482219	7	2.88	8.1	0.133788	0.20967	0	C	0.323887	黑龙江省	1	0.000881013	7.76184e-07	1
985	2018	42.86	-0.004159	0.240101	0.05293	0	-0.00424287	20.3558	0.104395	7	2.1236	8.1	0.0216058	0.240101	0	C	0.25448	黑龙江省	1	0	0	1
985	2019	42.86	0.060358	0.219844	0.045084	0.000832884	0.055939	20.4236	0.275547	7	2.5812	8.74	0.161074	0.219844	0	C	0.298614	黑龙江省	1	0.000832884	6.93695e-07	1
985	2020	42.86	0.017461	0.167642	0.055362	0.000888492	0.0168649	20.3589	-0.18222	7	4.61516	10.08	0.0920441	0.167642	0	C	0.317421	黑龙江省	1	0.000888492	7.89418e-07	1
985	2021	42.86	0.018205	0.160389	0.044839	0.000874914	0.0206819	20.3743	0.17605	7	5.23418	9	0.0895376	0.160389	0	C	0.366823	黑龙江省	1	0.000874914	7.65475e-07	1
985	2022	42.86	0.021823	0.14574	0.024742	0.000874124	0.0208075	20.3752	0.25832	7	6.60809	11.8	-0.0215245	0.14574	0	C	0.32476	黑龙江省	1	0.000874124	7.64093e-07	1
988	2013	33.33	0.013845	0.348589	0.142757	0	-0.000832721	22.1519	0.013131	9	1.93248	13.59	0.0211023	0.285697	0	C	0.146577	湖北省	1	0	0	1
988	2014	33.33	0.03599	0.384425	0.10856	0.00173129	0.0305682	22.2689	0.324047	9	1.6519	12.16	0.0382417	0.318961	0	C	0.179601	湖北省	1	0.00173129	2.99738e-06	1
988	2015	42.86	0.030162	0.397927	0.126587	0.00362638	0.0204596	22.3338	0.113127	7	1.76633	13.34	0.0406197	0.338638	0	C	0.159716	湖北省	1	0.00362638	1.31506e-05	1
988	2016	33.33	0.042562	0.417369	0.10667	0.00841152	0.0311025	22.4437	0.264986	9	1.79398	11.33	0.0527416	0.345931	0	C	0.184503	湖北省	1	0.00841152	7.07536e-05	1
988	2017	33.33	0.037379	0.379837	0.092246	0.0105637	0.0427737	22.8725	0.35213	9	2.11658	8.1	0.0114985	0.251524	0	C	0.272519	湖北省	1	0.0105637	0.000111591	1
988	2018	33.33	0.030824	0.338571	0.046519	0	0.0371766	22.8948	0.1679	9	2.29167	8.1	0.00534088	0.280762	0	C	0.2293	湖北省	1	0	0	1
988	2019	33.33	0.051551	0.34973	0.042689	0.0249176	0.0390369	22.9862	0.043458	9	2.2943	8.74	0.0429957	0.277752	0.0230136	C	0.298647	湖北省	1	0.00190396	0.000620885	1
988	2020	33.33	0.048791	0.395984	0.043967	0.009559	0.0447754	23.1281	0.124043	9	2.09389	10.08	0.033831	0.31171	0.00790682	C	0.301962	湖北省	1	0.00165218	9.13745e-05	1
988	2021	33.33	0.053879	0.464941	0.041376	0.0103239	0.0484421	23.354	0.656483	9	2.01913	9	0.00622337	0.330616	0.0088618	C	0.249453	湖北省	1	0.00146213	0.000106584	1
988	2022	33.33	0.053033	0.507929	0.035436	0.0072289	0.0529234	23.5442	0.181403	9	1.71101	11.8	0.034492	0.331247	0.00691329	C	0.207076	湖北省	1	0.000315613	5.2257e-05	1
989	2013	33.33	0.119007	0.18443	0.086634	0.00278867	0.0676451	21.3604	0.162535	6	3.50214	13.59	0.0150465	0.184112	0	C	0.266193	湖南省	0	0.00278867	7.77668e-06	1
989	2014	33.33	0.114428	0.251309	0.084081	0.00236132	0.087306	21.4884	0.159679	6	2.3096	12.16	0.0551764	0.251026	0	C	0.2189	湖南省	0	0.00236132	5.57584e-06	1
989	2015	40	0.105356	0.152761	0.086244	0.00109084	0.121597	22.2208	-0.379861	5	3.98334	13.34	0.0758307	0.152624	0	C	0.284811	湖南省	0	0.00109084	1.18992e-06	1
989	2016	37.5	0.135887	0.137648	0.072665	0.000975161	0.148067	22.2914	1.76573	8	4.75368	11.33	0.127638	0.137519	0	C	0.325664	湖南省	0	0.000975161	9.50939e-07	1
989	2017	33.33	0.121251	0.233379	0.060356	0.0346945	0.135551	22.4938	0.420157	9	2.71484	8.1	0.0258773	0.233379	0	C	0.177647	湖南省	0	0.0346945	0.00120371	1
989	2018	33.33	0.063376	0.178599	0.056653	0.000815933	0.0708263	22.3811	-0.167255	9	3.38727	8.1	0.0811485	0.178599	0	C	0.104868	湖南省	0	0.000815933	6.65747e-07	1
989	2019	37.5	0.038063	0.18614	0.071936	0.161693	0.0522682	22.3135	0.006826	8	2.9987	8.74	0.173565	0.18614	0.112865	C	0.222335	湖南省	0	0.0488279	0.0261447	1
989	2020	33.33	0.053189	0.225985	0.064525	0.106404	0.0661127	22.3469	0.118053	9	2.57085	10.08	0.120192	0.205887	0.0594282	C	0.26312	湖南省	0	0.0469762	0.0113219	1
989	2021	33.33	0.050896	0.245995	0.073723	0.0450081	0.0655941	22.3844	0.063102	9	2.36945	9	0.0694919	0.237053	0	C	0.198474	湖南省	0	0.0450081	0.00202573	1
989	2022	37.5	0.067942	0.239817	0.079753	0.0450028	0.0338215	22.3793	-0.19843	8	2.41304	11.8	0.0952832	0.225037	0	C	0.252956	湖南省	0	0.0450028	0.00202525	1
990	2013	42.86	0.015777	0.491433	0.039679	0.0361938	0.00938417	21.9263	0.182289	7	1.38588	13.59	0.0582111	0.19683	0	C	0.247797	江西省	1	0.0361938	0.00130999	1
990	2014	42.86	0.019593	0.402611	0.051725	0.0542074	-0.00165445	22.0896	0.002731	7	1.42882	12.16	-0.0362826	0.216683	0	C	0.240721	江西省	1	0.0542074	0.00293844	1
990	2015	42.86	0.029974	0.467764	0.07192	0.0365436	0.00263018	22.3183	0.007878	7	1.36203	13.34	-0.0296685	0.211991	0	C	0.220364	江西省	1	0.0365436	0.00133544	1
990	2016	42.86	0.007243	0.22986	0.121097	0.0423843	0.00431808	23.7265	-0.363248	7	1.625	11.33	-0.00102675	0.0721489	0	C	0.209066	江西省	1	0.0423843	0.00179643	1
990	2017	42.86	0.037383	0.235712	0.114253	0.0619741	0.0353744	23.7688	1.21237	7	2.00986	8.1	0.0761987	0.0620251	0	C	0.181777	江西省	1	0.0619741	0.00384079	1
990	2018	42.86	0.036042	0.301867	0.083374	0.104377	0.0344424	23.8752	0.030493	7	1.24781	8.1	0.0562751	0.101233	0	C	0.20512	江西省	1	0.104377	0.0108946	1
990	2019	42.86	0.018211	0.320549	0.067181	0.106801	0.0215485	23.9037	0.177875	7	1.15441	8.74	0.0424577	0.0974507	0	C	0.180797	江西省	1	0.106801	0.0114065	1
990	2020	42.86	0.014282	0.316033	0.06207	0.105147	0.019508	23.9184	0.407915	7	1.10372	10.08	0.0517721	0.111811	1.12648e-05	C	0.18124	江西省	1	0.105136	0.0110559	1
990	2021	50	0.043177	0.244798	0.058847	0.104905	0.054353	23.9198	0.251969	6	1.50467	9	0.0693078	0.0858195	0	C	0.179196	江西省	1	0.104905	0.0110051	1
990	2022	42.86	0.00645	0.245158	0.041304	0.125153	0.00628885	23.923	-0.038299	7	1.23879	11.8	0.0553945	0.101489	0.0214675	C	0.181909	江西省	1	0.103686	0.0156633	1
997	2013	42.86	0.065712	0.539473	0.151352	0.0108625	0.0728822	22.0299	0.382102	7	1.8155	13.59	0.125261	0.42514	0	I	0.24794	福建省	0	0.0108625	0.000117993	0
997	2014	42.86	0.081658	0.503598	0.147531	0.0211656	0.0889568	22.0348	0.201973	7	1.68028	12.16	0.085248	0.427719	0	I	0.194553	福建省	0	0.0211656	0.000447981	0
997	2015	33.33	0.076901	0.517954	0.135842	0.0342513	0.0814994	22.2914	0.362261	6	1.66872	13.34	0.166803	0.500706	0	I	0.19563	福建省	0	0.0342513	0.00117315	0
997	2016	40	0.077483	0.597538	0.137198	0.0435556	0.0771984	22.5602	0.163745	5	1.38892	11.33	0.176289	0.53366	0	I	0.289955	福建省	0	0.0435556	0.00189709	0
997	2017	40	0.079172	0.422121	0.138771	0.0982308	0.0878828	22.8724	0.370204	5	1.7946	8.1	-0.0321663	0.34078	0	I	0.293529	福建省	0	0.0982308	0.00964929	0
997	2018	40	0.054789	0.505724	0.076038	0.0987526	0.0589737	23.1263	0.186121	5	1.49637	8.1	-0.00506267	0.420557	0	I	0.243592	福建省	0	0.0987526	0.00975208	0
997	2019	40	0.059008	0.48451	0.097143	0.228399	0.0597233	23.2288	-0.022337	5	1.32327	8.74	0.00333494	0.392971	0.0396572	I	0.425785	福建省	0	0.188742	0.0521661	0
997	2020	40	0.042624	0.454606	0.06787	0.149093	0.0499051	23.1899	0.128915	5	1.50019	10.08	0.0417127	0.372862	0.0145484	I	0.398548	福建省	0	0.134545	0.0222288	0
997	2021	40	0.066692	0.426081	0.072889	0.132674	0.0539983	23.1445	0.106192	5	1.70158	9	0.0877292	0.380986	0.0258619	I	0.372601	福建省	0	0.106812	0.0176025	0
997	2022	40	-0.030167	0.502895	0.077826	0.103094	0.0468618	23.1731	-0.052759	5	1.33373	11.8	0.0901729	0.45773	0.00564329	I	0.338273	福建省	0	0.0974507	0.0106284	0
998	2013	33.33	0.079136	0.546549	0.085734	0.00288404	0.0487521	22.0669	0.105205	12	1.5275	13.59	0.0644234	0.284067	0.00288404	A	0.15385	湖南省	0	0	8.31768e-06	1
998	2014	33.33	0.079371	0.507815	0.09375	0.0308459	0.0479711	22.1355	-0.036765	13	1.50677	12.16	0.0672544	0.225404	0.000673443	A	0.169664	湖南省	0	0.0301724	0.000951468	1
998	2015	33.33	0.093042	0.511517	0.086988	0.0240443	0.0649675	22.3374	0.115896	13	1.26256	13.34	0.0696905	0.212104	0	A	0.149924	湖南省	0	0.0240443	0.000578126	1
998	2016	33.33	0.063173	0.272909	0.094848	0.0249729	0.0532786	22.7955	0.135049	14	3.01365	11.33	0.0395241	0.133817	0	A	0.172	湖南省	1	0.0249729	0.000623647	1
998	2017	33.33	0.068773	0.504093	0.08303	0.0160807	0.0691648	23.2864	0.387321	14	1.49746	8.1	0.0401079	0.148895	0.00460867	A	0.084032	湖南省	1	0.011472	0.000258589	1
998	2018	33.33	0.058795	0.512614	0.084608	0.0160239	0.022384	23.4549	0.122162	14	1.60117	8.1	-0.000937878	0.127899	0.0151331	A	0.146005	湖南省	1	0.000890765	0.000256764	1
998	2019	33.33	-0.011724	0.557134	0.113488	0.0092693	-0.0145815	23.4571	-0.125758	14	0.876868	8.74	0.00591095	0.115678	0.00843865	A	0.130268	湖南省	1	0.000830656	8.592e-05	1
998	2020	33.33	0.016778	0.546003	0.105831	0.0104128	0.0279815	23.3516	0.051441	14	1.31867	10.08	0.098567	0.124455	0.00956429	A	0.127938	湖南省	1	0.000848546	0.000108427	1
998	2021	33.33	0.012367	0.552607	0.103834	0.0700498	-0.018573	23.3626	0.064705	14	0.900808	9	0.097792	0.173354	0.0692741	A	0.204024	湖南省	1	0.00077563	0.00490697	1
998	2022	33.33	-0.052873	0.605994	0.134171	0.026857	-0.0527906	23.4046	0.052909	14	0.758158	11.8	0.0708808	0.239623	0.0259019	A	0.214504	湖南省	1	0.000955059	0.000721298	1
999	2013	36.36	0.118588	0.378957	0.099964	0.00147743	0.137425	23.0498	0.132127	11	1.7161	13.59	0.143268	0.326429	0	C	0.134449	广东省	1	0.00147743	2.18281e-06	0
999	2014	36.36	0.100508	0.344205	0.101213	0.0183708	0.110611	23.0904	-0.067296	11	1.91807	12.16	0.111034	0.293074	0	C	0.125241	广东省	1	0.0183708	0.000337485	0
999	2015	36.36	0.106055	0.361513	0.097934	0.00208671	0.103754	23.2098	0.0857	11	1.57911	13.34	0.104818	0.31988	0	C	0.0830541	广东省	1	0.00208671	4.35435e-06	0
999	2016	36.36	0.089122	0.356441	0.09727	0.00171496	0.0932333	23.3298	0.136899	11	1.34207	11.33	0.102728	0.318071	0	C	0.0689258	广东省	1	0.00171496	2.9411e-06	0
999	2017	36.36	0.081904	0.374845	0.082799	0.00110035	0.0922045	23.508	0.238061	11	1.24328	8.1	0.0963475	0.342101	0	C	0.106585	广东省	1	0.00110035	1.21076e-06	0
999	2018	36.36	0.081801	0.380558	0.052624	0.000626259	0.0934097	23.6153	0.20754	11	1.35778	8.1	0.106004	0.378604	0	C	0.137974	广东省	1	0.000626259	3.922e-07	0
999	2019	36.36	0.106403	0.359223	0.064091	0.000673986	0.0857363	23.7242	0.094891	11	1.5378	8.74	0.0980838	0.357731	0	C	0.15218	广东省	1	0.000673986	4.54257e-07	0
999	2020	36.36	0.07349	0.361247	0.068302	0.00980223	0.0899977	23.8148	-0.072416	11	1.49754	10.08	0.101044	0.359846	0.0090949	C	0.183459	广东省	1	0.000707337	9.60838e-05	0
999	2021	40	0.085603	0.353599	0.061704	0.0507224	0.0995037	23.9141	0.123393	10	1.60485	9	0.0769507	0.348716	0.0501391	C	0.176817	广东省	1	0.000583238	0.00257276	0
999	2022	36.36	0.092063	0.353554	0.058553	0.000954167	0.107138	24.0236	0.180122	11	1.38233	11.8	0.110843	0.343035	0	C	0.117082	广东省	1	0.000954167	9.10435e-07	0
2001	2013	36.36	0.103101	0.232041	0.084946	0.000427165	0.12034	22.8699	0.166937	11	3.22659	13.59	0.156035	0.127767	0.000427165	C	0.312296	浙江省	0	0	1.8247e-07	0
2001	2014	36.36	0.088564	0.23111	0.104261	0.00468997	0.108528	22.9341	-0.017327	11	2.70524	12.16	0.118343	0.113736	0	C	0.305666	浙江省	0	0.00468997	2.19958e-05	0
2001	2015	36.36	0.040089	0.274672	0.112518	0.0045295	0.0442634	22.9979	-0.082048	11	2.09878	13.34	0.0999585	0.111779	0.000129146	C	0.235928	浙江省	0	0.00440035	2.05163e-05	0
2001	2016	36.36	0.107392	0.290971	0.101777	0.00352624	0.126303	23.1578	0.228574	11	2.15383	11.33	0.104317	0.118314	8.37493e-06	C	0.179422	浙江省	0	0.00351786	1.24343e-05	0
2001	2017	36.36	0.094254	0.230256	0.09596	0.00220759	0.115329	23.6237	0.32767	11	3.83313	8.1	0.069941	0.10361	0	C	0.406902	浙江省	0	0.00220759	4.87344e-06	0
2001	2018	36.36	0.141256	0.260766	0.040428	0	0.158958	23.8113	0.392659	11	2.33784	8.1	0.166872	0.127628	0	C	0.119053	浙江省	0	0	0	0
2001	2019	36.36	0.076366	0.407028	0.04923	0.0500037	0.0846915	24.0732	-0.122349	11	1.85566	8.74	0.0737615	0.133824	0.0491202	C	0.170084	浙江省	0	0.000883467	0.00250037	0
2001	2020	36.36	0.115779	0.371983	0.040998	0.0283272	0.131158	24.1539	0.35338	11	2.11918	10.08	0.101072	0.120299	0.0275829	C	0.187814	浙江省	0	0.000744349	0.000802431	0
2001	2021	36.36	0.125111	0.36978	0.028624	0.0367153	0.143452	24.2698	0.434736	11	2.30248	9	0.168277	0.122414	0.0360524	C	0.208514	浙江省	0	0.000662921	0.00134802	0
2001	2022	36.36	0.095074	0.381667	0.031673	0.0194241	0.113566	24.3679	0.076767	11	1.77086	11.8	0.113973	0.127883	0.0188231	C	0.15961	浙江省	0	0.000600982	0.000377294	0
2003	2013	33.33	0.10209	0.150952	0.117256	0	0.139711	21.4521	-0.045087	9	2.71468	13.59	0.171052	0.145645	0	C	0.185395	浙江省	0	0	0	0
2003	2014	33.33	0.109981	0.151311	0.1216	0	0.143821	21.4799	0.043206	9	2.89358	12.16	0.155689	0.140753	0	C	0.193918	浙江省	0	0	0	0
2003	2015	33.33	0.115388	0.133027	0.130869	0	0.146591	21.4902	0.013572	9	3.28433	13.34	0.157423	0.131402	0	C	0.133892	浙江省	0	0	0	0
2003	2016	36.36	0.117215	0.155509	0.127116	0	0.153927	21.7071	0.160209	11	3.11482	11.33	0.125133	0.155509	0	C	0.163652	浙江省	0	0	0	0
2003	2017	36.36	0.134804	0.178572	0.129658	0	0.161208	21.8328	0.207216	11	2.79348	8.1	0.171009	0.175907	0	C	0.154996	浙江省	0	0	0	0
2003	2018	36.36	0.103031	0.223818	0.092391	0	0.127125	21.8779	0.033225	11	2.23338	8.1	0.136139	0.166818	0	C	0.113522	浙江省	0	0	0	0
2003	2019	33.33	0.081528	0.270035	0.091936	0	0.100086	21.9688	0.007714	9	1.76817	8.74	0.151825	0.159345	0	C	0.103211	浙江省	0	0	0	0
2003	2020	33.33	0.116126	0.238662	0.09724	0	0.101206	21.9479	-0.086503	9	2.13148	10.08	0.179136	0.168537	0	C	0.197737	浙江省	0	0	0	0
2003	2021	33.33	0.110268	0.323452	0.093214	0	0.13044	22.1193	0.344359	9	1.5101	9	0.157075	0.231767	0	C	0.156914	浙江省	0	0	0	0
2003	2022	33.33	0.102052	0.385706	0.104099	0	0.123112	22.2863	0.081174	9	1.28252	11.8	0.166516	0.202272	0	C	0.172076	浙江省	0	0	0	0
2004	2013	40	0.041449	0.475353	0.079968	0.0134867	0.0501861	22.7577	0.151194	10	1.04963	13.59	0.0457011	0.265485	0.0103561	C	0.166874	重庆	0	0.00313059	0.000181892	1
2004	2014	33.33	0.032871	0.582392	0.092917	0.0193011	0.033608	23.331	0.090298	8	1.16893	12.16	0.0336055	0.142585	0.000203656	C	0.22391	重庆	0	0.0190975	0.000372533	1
2004	2015	33.33	0.033324	0.471831	0.097285	0.00730418	0.0375474	23.7044	0.268687	12	1.7225	13.34	0.0173739	0.151263	0	C	0.310012	重庆	0	0.00730418	5.3351e-05	1
2004	2016	33.33	0.025247	0.558185	0.097977	0.0263008	0.0241046	23.9108	0.148757	12	1.17969	11.33	0.0211286	0.187537	0	C	0.277271	重庆	0	0.0263008	0.00069173	1
2004	2017	33.33	0.020408	0.542914	0.095183	0.0269017	0.0198263	24.0937	0.28425	12	1.47139	8.1	0.02033	0.147437	6.75437e-06	C	0.293401	重庆	0	0.026895	0.000723702	1
2004	2018	33.33	0.030989	0.519833	0.08998	0.0259287	0.0390048	24.0024	0.160802	9	1.03294	8.1	0.0718838	0.153569	0	C	0.190546	重庆	0	0.0259287	0.000672297	1
2004	2019	33.33	0.034986	0.502796	0.10187	0.06084	0.0384321	24.0055	-0.045609	9	0.917752	8.74	0.0781692	0.16785	0.0257125	C	0.187518	重庆	0	0.0351274	0.0037015	1
2004	2020	37.5	0.031708	0.499163	0.095106	0.0604594	0.0388908	24.0635	0.077788	8	0.921697	10.08	0.0840613	0.175584	0.0305488	C	0.207613	重庆	0	0.0299106	0.00365534	1
2004	2021	33.33	0.030786	0.473322	0.097028	0.0658888	0.0422365	24.1259	0.136334	6	1.0812	9	0.0422582	0.189872	0.0342959	C	0.212391	重庆	0	0.0315929	0.00434133	1
2004	2022	33.33	0.037527	0.448755	0.110468	0.0536198	0.0544248	24.1253	0.070651	6	1.03983	11.8	0.0801966	0.182111	0.0235239	C	0.19328	重庆	0	0.0300959	0.00287508	1
2007	2013	42.86	0.13053	0.091277	0.145747	0	0.134214	22.0162	0.149262	7	7.08052	13.59	0.140175	0.0501055	0	C	0.284167	河南省	0	0	0	1
2007	2014	42.86	0.142884	0.0533	0.146197	0	0.139365	22.0502	0.112629	7	18.747	12.16	0.131882	0.0435554	0	C	0.178281	河南省	0	0	0	1
2007	2015	42.86	0.144722	0.0533	0.148705	0	0.152638	22.1149	0.183577	7	19.3277	13.34	0.136423	0.0435554	0	C	0.0903331	河南省	0	0	0	1
2007	2016	42.86	0.165868	0.0533	0.141468	0	0.168813	22.2602	0.314525	7	14.7971	11.33	0.0709474	0.046243	0	C	0.104506	河南省	0	0	0	1
2007	2017	42.86	0.153985	0.072278	0.121778	0	0.163817	22.3756	0.224073	7	9.72655	8.1	0.0339925	0.0722776	0	C	0.0394673	河南省	0	0	0	1
2007	2018	42.86	0.186282	0.11096	0.056525	0	0.199844	22.594	0.358386	7	6.63776	8.1	0.19908	0.11096	0	C	0.0659002	河南省	0	0	0	1
2007	2019	42.86	0.181833	0.092211	0.058806	0.304279	0.192246	22.7492	0.150158	7	8.18585	8.74	0.179708	0.0922112	0.304279	C	0.444527	河南省	0	0	0.0925859	1
2007	2020	42.86	0.183707	0.193076	0.050348	0.297451	0.203712	23.0297	0.357645	7	3.91949	10.08	0.132019	0.15323	0.297451	C	0.400884	河南省	0	0	0.0884769	1
2007	2021	42.86	0.126037	0.214366	0.057149	0.230476	0.137144	23.1688	-0.116859	7	3.09302	9	0.124163	0.127614	0.230476	C	0.290503	河南省	0	0	0.0531194	1
2007	2022	33.33	0.084635	0.171657	0.062983	0.160731	0.0850693	23.4139	0.018209	9	3.75971	11.8	0.0649423	0.0969791	0.160731	C	0.235261	河南省	0	0	0.0258346	1
2008	2013	36.36	0.086471	0.414207	0.156698	0.0647336	0.037531	22.616	0.000286	11	1.67142	13.59	0.0998782	0.231374	0.00133721	C	0.184768	广东省	0	0.0633964	0.00419044	0
2008	2014	36.36	0.099594	0.399683	0.139923	0.069731	0.0862748	22.6968	0.284095	11	1.75018	12.16	0.133171	0.25273	0	C	0.211254	广东省	0	0.069731	0.00486241	0
2008	2015	36.36	0.098434	0.352195	0.149257	0.065485	0.077298	22.7491	0.003908	11	2.03751	13.34	0.07106	0.280333	0	C	0.157316	广东省	0	0.065485	0.00428828	0
2008	2016	44.44	0.072749	0.464944	0.153361	0.0690036	0.0658303	23.0621	0.245473	9	1.26504	11.33	0.0767928	0.322697	0	C	0.150616	广东省	0	0.0690036	0.0047615	0
2008	2017	44.44	0.121305	0.483533	0.133038	0.0648219	0.13238	23.3697	0.661198	9	1.44305	8.1	0.139939	0.329372	0	C	0.229708	广东省	0	0.0648219	0.00420187	0
2008	2018	37.5	0.09106	0.546257	0.051941	0.028006	0.0860675	23.6648	-0.0459	8	1.60221	8.1	0.0420457	0.276637	0	C	0.266144	广东省	0	0.028006	0.000784333	0
2008	2019	42.86	0.034414	0.492654	0.059644	0.0365839	0.0354962	23.6077	-0.132994	7	1.74864	8.74	0.11867	0.296618	0	C	0.228115	广东省	0	0.0365839	0.00133838	0
2008	2020	42.86	0.046544	0.526873	0.066618	0.0295673	0.0427826	23.7841	0.24887	7	1.8272	10.08	0.0886265	0.359565	0	C	0.259441	广东省	0	0.0295673	0.000874225	0
2008	2021	36.36	0.076531	0.556431	0.055283	0.0451483	0.0809764	24.0258	0.367583	11	1.58907	9	0.0482547	0.389569	0	C	0.265708	广东省	0	0.0451483	0.00203837	0
2008	2022	36.36	0.040166	0.516924	0.063636	0.0306269	0.0365442	24.1862	-0.083953	11	2.04032	11.8	0.0203786	0.340082	0	C	0.33195	广东省	0	0.0306269	0.00093801	0
2009	2013	33.33	0.009267	0.616131	0.106845	0	0.0106834	22.0896	0.016309	9	1.27869	13.59	0.0334125	0.369954	0	C	0.189834	江苏省	0	0	0	0
2009	2014	33.33	0.023919	0.589513	0.11034	0.000544519	0.0075433	22.0824	0.019615	9	1.2601	12.16	0.0493708	0.340995	0	C	0.160197	江苏省	0	0.000544519	2.96501e-07	0
2009	2015	33.33	0.026219	0.564555	0.103333	0.000976564	0.0175024	22.2475	0.220992	9	1.23468	13.34	0.155288	0.368043	0	C	0.187476	江苏省	0	0.000976564	9.53677e-07	0
2009	2016	33.33	0.020554	0.550989	0.108671	0.00788483	0.0159795	22.2956	0.120469	9	1.26695	11.33	0.00673464	0.334851	0	C	0.248879	江苏省	0	0.00788483	6.21705e-05	0
2009	2017	33.33	0.017577	0.58271	0.115555	0.030917	0.0201122	22.395	0.008842	9	1.25403	8.1	0.00481734	0.348777	0	C	0.263958	江苏省	0	0.030917	0.00095586	0
2009	2018	37.5	0.023339	0.585447	0.067441	0.0222387	0.0281122	22.5215	0.424853	8	1.15368	8.1	0.0605193	0.359504	0	C	0.23029	江苏省	0	0.0222387	0.000494561	0
2009	2019	33.33	0.010032	0.642903	0.07027	0.0392356	0.0114755	22.4928	-0.098548	9	1.09831	8.74	0.0333226	0.380125	0.0129258	C	0.220043	江苏省	0	0.0263097	0.00153943	0
2009	2020	33.33	0.014617	0.648151	0.055712	0.0342627	0.0107897	22.5019	0.137661	9	1.13832	10.08	0.0260475	0.361305	0.0281952	C	0.178804	江苏省	0	0.00606754	0.00117393	0
2009	2021	33.33	0.022451	0.646744	0.05989	0.0126965	0.0233854	22.5516	0.051861	9	1.14737	9	0.0146617	0.356487	0.0061736	C	0.165468	江苏省	0	0.0065229	0.000161201	0
2009	2022	33.33	0.026692	0.682967	0.058386	0.0387071	0.0151718	22.7058	0.151558	9	1.10397	11.8	-0.0545905	0.342143	0.0223544	C	0.155456	江苏省	0	0.0163528	0.00149824	0
2010	2013	33.33	0.063714	0.432607	0.064325	0	0.0739193	22.0136	0.221186	9	2.60508	13.59	-0.055778	0.195246	0	C	0.0754458	浙江省	0	0	0	0
2010	2014	33.33	0.065768	0.505613	0.067194	0.0212966	0.0820154	22.1995	0.228233	9	2.21706	12.16	0.0770854	0.212147	0	C	0.150761	浙江省	0	0.0212966	0.000453544	0
2010	2015	33.33	0.042701	0.229641	0.131118	0.0494723	0.00990818	23.3962	0.061707	9	5.92439	13.34	0.0285997	0.169883	1.21825e-05	C	0.50186	浙江省	0	0.0494601	0.00244751	0
2010	2016	33.33	0.044621	0.311301	0.111486	0.0987067	-0.0090773	23.563	0.529252	9	2.82485	11.33	-0.0234184	0.196102	0	C	0.40879	浙江省	0	0.0987067	0.00974301	0
2010	2017	33.33	0.022413	0.480685	0.054589	0.273717	0.0294369	23.9046	1.35288	9	1.54286	8.1	-0.0436729	0.261502	0	C	0.464177	浙江省	0	0.273717	0.0749207	0
2010	2018	33.33	0.030031	0.549848	0.044609	0.306588	0.0399684	24.1221	0.04854	9	1.14774	8.1	0.0155565	0.255522	8.60235e-05	L	0.488649	浙江省	0	0.306502	0.0939962	0
2010	2019	33.33	0.053735	0.46239	0.042992	0.400062	0.0560019	24.1405	-0.000235	9	1.39405	8.74	0.0464091	0.216693	0	L	0.507607	浙江省	0	0.400062	0.16005	0
2010	2020	33.33	0.045683	0.53419	0.036357	0.380228	0.0247759	24.2689	0.06718	9	1.34697	10.08	0.0628848	0.187126	0	L	0.531126	浙江省	0	0.380228	0.144573	0
2010	2021	33.33	0.055813	0.560677	0.027464	0.403656	0.0635735	24.4342	0.646413	9	1.10901	9	0.032444	0.203894	0	L	0.545196	浙江省	0	0.403656	0.162939	0
2010	2022	37.5	0.019815	0.552346	0.023685	0.428043	0.0203874	24.4394	0.04262	8	1.21227	11.8	0.0362	0.174197	0	L	0.578179	浙江省	0	0.428043	0.183221	0
2011	2013	33.33	0.01767	0.63982	0.075668	0.0296562	-0.00678096	22.9742	-0.146796	9	1.30703	13.59	-0.0518433	0.29932	0	C	0.154346	浙江省	0	0.0296562	0.000879492	0
2011	2014	33.33	0.010129	0.660421	0.086803	0.0368259	0.00840775	23.0648	0.020838	9	0.892054	12.16	0.0136398	0.316946	0	C	0.0995134	浙江省	0	0.0368259	0.00135615	0
2011	2015	33.33	0.006547	0.639648	0.106517	0.0540827	-0.00223881	23.0605	-0.112489	9	0.767939	13.34	0.0260263	0.32438	0.000183464	C	0.150657	浙江省	0	0.0538992	0.00292493	0
2011	2016	33.33	0.006822	0.615795	0.103785	0.0204367	-0.00719285	23.1896	-0.004893	9	0.826031	11.33	0.009655	0.321726	0	C	0.145193	浙江省	0	0.0204367	0.000417659	0
2011	2017	33.33	0.005906	0.679482	0.081346	0.0114956	0.00362302	23.353	0.419981	9	0.942427	8.1	0.0199913	0.416237	2.04762e-05	C	0.122307	浙江省	0	0.0114751	0.000132149	0
2011	2018	33.33	-0.210294	0.793523	0.050163	0.00430996	-0.200892	23.0535	0.1355	9	1.02467	8.1	0.0166019	0.402728	0	C	0.116139	浙江省	0	0.00430996	1.85758e-05	0
2011	2019	33.33	0.002639	0.745979	0.037753	0.00804748	0.0828166	22.8864	-0.031508	9	1.32887	8.74	0.0728596	0.354799	0.00243988	C	0.157631	浙江省	0	0.0056076	6.4762e-05	0
2011	2020	33.33	-0.121534	0.824024	0.041649	0.00916585	-0.00797499	22.8637	-0.189336	9	0.97356	10.08	0.0514123	0.442065	0.00300126	C	0.191099	浙江省	0	0.00616458	8.40127e-05	0
2011	2021	33.33	0.047865	0.802016	0.031096	0.00807752	0.0577579	22.8348	0.332824	9	1.08634	9	0.0626705	0.507115	0.00215655	C	0.134673	浙江省	0	0.00592097	6.52463e-05	0
2011	2022	33.33	0.102518	0.565601	0.028283	0.00765415	0.0682091	22.8218	0.031176	9	1.52994	11.8	0.155788	0.425016	0.00261244	C	0.199932	浙江省	0	0.0050417	5.85859e-05	0
2012	2013	50	0.00408	0.276034	0.122426	0	0.011992	21.2243	0.134176	6	1.92613	13.59	0.0256857	0.136801	0	C	0.0947338	浙江省	0	0	0	0
2012	2014	37.5	0.031492	0.215853	0.133629	0.0112635	0.0330575	21.1844	-0.048049	8	2.33345	12.16	0.0936546	0.12757	0	C	0.0698463	浙江省	0	0.0112635	0.000126867	0
2012	2015	33.33	0.016984	0.231634	0.151645	0.0159261	0.0116829	21.2081	-0.043158	9	2.29929	13.34	0.0332203	0.122505	0	C	0.0859437	浙江省	0	0.0159261	0.00025364	0
2012	2016	42.86	0.010292	0.276121	0.144111	0.0147899	0.00877547	21.2821	0.0561	7	2.3844	11.33	0.0512424	0.141166	0	C	0.101451	浙江省	0	0.0147899	0.000218741	0
2012	2017	33.33	0.023478	0.269959	0.13916	0.073626	0.0170399	21.2984	0.091049	9	2.3415	8.1	0.034891	0.1315	0	C	0.145643	浙江省	0	0.073626	0.00542079	0
2012	2018	33.33	0.020725	0.282503	0.063651	0	0.0219222	21.3452	0.097168	10	2.12755	8.1	0.0292558	0.131142	0	C	0.0744041	浙江省	0	0	0	0
2012	2019	37.5	0.037387	0.238061	0.070213	0	0.0332696	21.3339	0.021262	8	2.81712	8.74	0.06969	0.140901	0	C	0.13645	浙江省	0	0	0	0
2012	2020	37.5	0.07523	0.2994	0.066157	0.101881	0.0984671	21.5288	0.345327	8	2.576	10.08	0.0380074	0.150334	0.101881	C	0.243452	浙江省	0	0	0.0103797	0
2012	2021	33.33	0.061996	0.255195	0.059415	0.0684271	0.0635103	21.6049	0.180284	9	3.13622	9	0.0796078	0.145826	0.0684271	C	0.294488	浙江省	0	0	0.00468227	0
[truncated: 14,141 more rows]
